# Supplementary material for: Mapping and validation of a novel major QTL for resistance to stripe rust in four wheat populations derived from landrace Qishanmai
Source: Front Plant Sci. 2023 Jun 16;14:1207764. doi: 10.3389/fpls.2023.1207764 (PMC10311914; doi:10.3389/fpls.2023.1207764)
Supplement: Supplementary file 2 [file Table_1.xlsx]

## Sheet: Title
	Supplementary Material
	Article title: Mapping and validation of a novel major QTL for resistance to stripe rust in four wheat populations derived from landrace Qishanmai
	Authors: Xu Jiang, Zhen Wang, Jing Feng, Ziyi Du, Zhongjun Zhang, Yibin Zhang, Mingzhe Che, Junda Ren, Haiguang Wang and Wei Quan*
	*Corresponding author:
	Wei Quan
	quanwei_baafs@sina.com

## Sheet: Supp.Table1
	Supplementary Table 1 |Stripe rust severities of the wheats Qishanmai and Mingxian169 recorded on flag leaves in the fields of southern Gansu province
	Year	Qishanmai			Mingxian169
		Meana (%)	STDEV		Meana (%)	STDEV
	1987	17	6.8		91.7	9.2
	1989	23.7	9.9		91	8.5
	1991	22.3	10.8		92.2	6
	1993	20	9.6		91.3	8.4
	1995	18.7	9.3		90	7.7
	1997	18	8.2		91.7	9.3
	1999	20	5.7		93.3	9.3
	2001	21	10.4		94.7	4.8
	2003	18.7	5.7		92.3	8.8
	2005	22	8.4		92.3	10.2
	2007	18	7.5		91	6.9
	2009	23.7	9		92.3	8.4
	2011	12.7	4.6		87.7	6.1
	2013	23.3	7.5		90.2	6
	2015	23.3	8.8		90.7	7.3
	2017	18.7	10.3		92.7	10.1
	2018	19.7	7.7		91.2	8.5
	2019	16.8	5.2		90	9.6
	2020	20	5.7		91.3	6.1
	2021	19	7.4		90.7	9.3
	2022	20.3	9.5		89.3	8.5
	Grand mean	19.8524	.		91.3143	.
	Minimum	12.7	.		87.7	.
	Maximum	23.7	.		94.7	.
	a Mean value was calculated by averaging over at least 15 flag leaves.

## Sheet: Supp.Table2
	Supplementary Table 2 | Virulence/avirulence formula of stripe rust fungus samples collected from the susceptible check wheat plants (Mingxian169) in the field plots in southern Gansu province in the crop seasons 2019 and 2020
	Pathotype equivalent to CYR racea	Virulence / avirulence formula on Yr genesb	Number of isolatesc
	CYR29	1,7,8,9,17,29 / 5,6,10,15,24,26,27,28,32,SP,Tr1	1
	CYR31	1,6,7,8,9,17,28,29,SP / 5,10,15,24,26,27,32,Tr1	1
	CYR32	1,6,7,8,9,17,27,28,29,SP / 5,10,15,24,26,32,Tr1	10
	CYR33	1,6,7,9,17,28,29,SP / 5,8,10,15,24,26,27,32,Tr1	4
	CYR34	1,6,7,8,9,10,17,24,26,27,28,29,SP / 5,15,32,Tr1	16
	Un-designated-1	1,6,7,8,9,10,24,26,28,29,32,Tr1 / 5,15,17,27,SP	2
	Un-designated-2	1,6,7,8,9,10,17,24,26,28,29,32,Tr1 / 5,15,27,SP	2
	Un-designated-3	1,6,7,9,28,29,SP / 5,8,10,15,17,24,26,27,32,Tr1	2
	Un-designated-4	6,7,8,10,17,24,26,28,29,Tr1 / 1,5,9,15,27,32,SP	1
	Un-designated-5	1,6,7,9,17,28,29,SP / 5,8,10,15,24,26,27,32,Tr1	1
	Collectively	1,6,7,8,9,10,17,24,26,27,28,29,32,SP,Tr1 / 5,15	40
	a CYR race denotes Chinese stripe rust race. Pathotype of the isolates was equivalent to the CYR race (refer to Han et al. 2015 and Wu et al. 2016).
	b The 17 Yr genes for differentiating Pst isolates are basically those used in the USA (Wan and Chen 2014), while Yr43, Yr44, YrExp2 and YrTye were replaced with Yr26, Yr28 and Yr29. The latter 3 genes have higher differential ability than the former 4 ones in China.
	c A total of 40 isolates were differentiated, which were collected from the susceptible check wheat plants of Mingxian169 in seasons 2019 and 2020 with 20 ones each season.
	Reference
	Han, D.J., Wang, Q.L., Chen, X.M., Zeng, Q.D., Wu, J.H., Xue, W.B., Zhan, G.M., Huang, L.L., and Kang, Z.S. (2015). Emerging Yr26-virulent races of Puccinia striiformis f.sp. tritici are threatening wheat production in the Sichuan Basin, China. Plant Disease 99, 754-760.
	Wan, A.M., and Chen, X.M. (2014). Virulence characterization of Puccinia striiformis f. sp. tritici using a new set of Yr single-gene line differentials in the United States in 2010. Plant Disease 98, 534-1542.
	Wu, J.H., Wang, Q.L., Chen, X.M., Wang, M.J., Mu, J.M., Lv, X.N., Huang, L.L., Han, D.J., Kang, Z.S. (2016). Stripe rust resistance in wheat breeding lines developed for central Shaanxi, an overwintering region for Puccinia striiformis f. sp. tritici in China. Canadian Journal of Plant Pathology 38, 317-324.

## Sheet: Supp.Table3
	Supplementary Table 3 | SSR markers used for constructing genetic map of wheat population Suwon11 (SW) × Qishanmai (QSM)
	Chromosome	Marker namea	Chinese Spring			Forward primer		Reverse primer		PCR profile
			SSR motif	Motif start (bp)	Motif end (bp)	Sequence (from 5´ to 3´)	Annealing temperature (°C)b	Sequence (from 5´ to 3´)	Annealing temperature (°C)b	QSM	SW
	1A	1A-8.67	(AC)5	8672887	8672896	ACACACAAACACAACGCCAC	60.1	TCCACAGGTCCGTCTTCAGA	60.2	246	254
		1A-39.68	(TC)5	39679521	39679530	GCCTTGGCCCATTCTCATAAAC	59.9	CAGAAAGAGAGAGAGATGGAAAGG	58.3	166	160
	1B	1B-632.01	(CT)14	632013408	632013435	TGTCCTTCTGCACGCGTTAT	60	AGGACAGTTTCAACCCAGGC	60.2	180	188
	1D	1D-256.34	(CT)6	256343552	256343563	CGATGATGCGTGAGTAGTTCA	58.2	GTGCACCTTTTTCACCGACC	60	215	223
		1D-298.34	(TG)5	298341260	298341269	CTGATTGCCCCATGGACGAT	60.2	GAGTGGGATTGATGGCTGCT	60.1	225	217
		1D-308.08	(TCT)6	308076095	308076112	CAGTTTCCTCAGCACATGGG	58.8	ACCACAACCGCAAAACTACTTG	59.9	285	294
		1D-310.44	(CT)7	310440340	310440353	CTCTCTCTCTCTTCGAAATCACCA	59.6	CACATACCAAGCAACAATTCCC	58.2	130	136
		1D-320.44	(CT)7	320441235	320441248	CTGCACTTGTGTTACGCCAG	59.8	TGGGTGGACAACTTCTCTCA	58.2	258	250
		1D-320.58	(TAA)8	320584561	320584584	AACAGGGACGGGATTAAGCC	59.7	TCGCGGTCTCTATGAAAGCC	59.9	232	223
		1D-321.46	(TC)6	321456899	321456910	GATCCACTGCTTCCATCCTGA	59.5	AGGGCGTATTTCCTTCAGTACA	59.2	378	390
		1D-322.55	(CT)15	322551892	322551921	CATCATCCATGCATGCGTCC	59.8	CGAGAAGAAGGGAGGGGTCA	60.6	496	484
		1D-325.79	(CCT)5	325791730	325791744	TCCTAGGACACCGACACTCT	59.3	GGTTACTCTCATGGCGGTGG	60.5	290	296
		1D-329.15	(GA)5	329147712	329147721	AGGAGAGGGTGTTTTTCCGC	60.3	ACCCCTGACACTTACATCCTTG	59.7	365	355
		1D-334.83	(TA)5	334827059	334827068	TGGCATTGTCATGGTAAAGCAG	59.5	TGTATAGCACCGACGCACAC	60.5	281	289
		1D-352.84	(GTT)7	352839488	352839508	AAAACGCGACCTACTGTGAC	58.5	CGAGACGTGACACCGGATTT	60.4	246	252
		1D-356.22	(TCC)6	356216464	356216481	GGCACCACATGTTCTTTCAGT	59	GGACTCCAACGAACAAGGGT	59.9	204	210
		1D-414.27	(TG)6	414273442	414273453	TCCAACACACCGAGGTAAGC	60	GGCAATGGAAAGTGATGGCC	59.8	182	188
	2A	2A-13.11	(AG)26	13113751	13113802	ACGAAGGACACATCGCCATT	60	TGTAACTTCCCTCACCCCCT	59.8	177	181
		2A-30.69	(TA)17	30694106	30694139	GCATCAGTTCAACCGCTTCG	60.2	CGGCTTTCTCCACTACAGCT	59.8	169	165
		2A-630.17	(CA)5	630168817	630168826	GAGATTTGACCACACACGCA	58.8	CGGCCATGATGAAGTTGTGC	60.2	212	218
	2D	2D-558.97	(TC)10	558968698	558968717	TCGTCGCCCTACCCTAAGAA	60	AGTCTCCACTCAGCACAACG	60	261	269
	3A	3A-670.66	(GA)12	670656508	670656531	TGCCTTTTCTTTGCATGGAGG	59.4	GTAGAGATGGTGGCACGTGA	59.5	243	251
	3B	3B-752.39	(TC)7	752391524	752391537	GCGATGGAGGGTGGATGTTA	59.5	ACACGTCACCTGAATAAGACCA	59.4	205	211
	3D	3D-3.63	(GA)5	3630114	3630123	CGTTCACGCAGACCATCATG	59.6	TCACCGCCGTCCATACAAAA	60	288	296
		3D-414.77	(TC)8	414770228	414770243	GACCCGTGAAAAGTTTGGCC	60	GGTTGAAGAATGGCTGTGCG	60.1	258	252
	4A	4A-3.98	(GA)12	3979037	3979060	ACCCCATTGTACCACGAGTA	58.1	ACGATGAGGAGGGAGTAGTCA	59.4	294	286
		4A-369.34	(GAT)7	369337517	369337537	AAAGTGGGAGGATGAGCTGC	60	CCTTGCACAGTTGTACACGC	60	227	236
	4D	4D-359.69	(CA)6	359687392	359687403	GCCTCACCCACACATATACTCAA	60.1	GCTTTCGAGACATAAACCTTGACG	60.4	234	240
	5B	5B-1.43	(CA)15	1425981	1426010	CCCTAGAGTTGTGCCTGATGA	59.2	ATGACGGTGCCAATTCCTCT	59.4	296	304
		5B-435.05	(AG)19	435045875	435045912	TGCTTGTTTCCCTGCTTTGTG	59.9	AGCACGAATGTTAGGTCAGTGA	59.7	219	211
	5D	5D-358.81	(CT)13	358809755	358809780	GGGCGCCTCTCATTTTTGTG	60.1	ACCCCTCGAACTAGAACCGA	60	227	233
		5D-525.08	(GT)8	525079706	525079721	AGCAGCCGTTCTTGATACTCT	59.2	ACAGCTCCCCACATTTCACG	60.6	226	220
	6A	6A-586.99	(TC)17	586992731	586992764	CTGAAGCAACACCCTAACAGT	58.1	AAGGATGCTTCAGGGAGCAC	60	174	180
	6B	6B-720.46	(TA)11	720464195	720464216	ATTCTGGCGTGTGTGTTGGA	60.2	GACTGCGGGTTGAATTCTTGA	58.8	219	225
	6D	6D-258.35	(CT)5	258349685	258349694	ACGTGGAGGCAAAGTCAACT	59.8	AGTACTAGCTAGGTGGTCGC	58.3	291	299
		6D-428.65	(GCG)5	428649485	428649499	ACACTCCTCCATGTCCTCGT	60.3	CCATGGACATTTTCGGCGAC	59.9	179	170
	7A	7A-300.04	(CT)5	300038991	300039000	GTTCTTGTGCTTGCTGAGTTGA	59.6	GAGACAAAAACCCGAACCCG	59.4	256	248
	7B	7B-1.96	(AT)5	1955311	1955320	TCGCCCTCCAACTTCTTTCT	58.9	AACCTCTGCTTTCCTCTGCG	60.3	208	214
		7B-530.64	(AT)12	530640697	530640720	ATGCCTAAATGTTCGCTGCG	59.6	CACTGGCTCGGTTGTGATGA	60.3	213	219
		7B-560.03	(CA)5	560034223	560034232	GGTCCTGACACATGCGAACT	60.3	ATAAAACGCGACCTCCCCCT	61.3	227	221
	7D	7D-459.39	(GA)18	459385849	459385884	GTGTCCTTTGCGACGAGTCT	60.3	TCCTACCGTCTGACCTGGTT	59.9	158	166
		7D-625.56	(GA)11	625561258	625561279	GGGGACAAATGGAGAGCACA	60	TCTTCTTAGTTGGCGGCGAA	59.7	277	269
	a Markers are named with chromosome name followed by numbers indicating coordinates in Mb in RefSeq v1.0.
	b PCR reaction was run with an annealing temperature of 60°C.

## Sheet: Supp.Table4
	Supplementary Table 4 | Disease severity (%)a of 112 recombinant inbred lines (RILs) of wheat cross Suwon11(SW) × Qishanmai (QSM) tested at three plant growth stages in different environments
	Line ID	Flag leaf, fields, Gansu province, 2019			Flag leaf, fields, Shandong province, 2019			6th leaf, greenhouse, 2019			2nd leaf, greenhouse, 2019
		Replicate 1	Replicate 2	Replicate 3	Replicate 1	Replicate 2	Replicate 3	Replicate 1	Replicate 2	Replicate 3	Replicate 1	Replicate 2	Replicate 3
	Parent QSM	20	25	25	15	20	20	40	35	40	100	95	100
	Parent SW	95	90	95	90	90	90	95	95	95	100	100	100
	RIL
	20	30	30	30	40	40	30	30	50	40	90	85	95
	22	80	80	80	.	60	60	60	30	30	95	95	95
	30	35	30	30	10	20	20	20	30	30	95	95	95
	32	55	60	55	20	30	30	40	30	30	95	95	90
	49	30	55	55	20	40	20	30	20	20	95	100	90
	59	80	80	80	30	40	30	40	60	40	90	100	95
	64	40	20	20	10	10	10	20	20	20	95	95	95
	82	40	30	30	20	20	20	30	30	30	100	90	95
	92	70	65	65	60	80	80	30	50	30	100	90	95
	131	40	30	30	20	2	10	30	30	30	100	90	90
	132	60	60	60	50	30	20	20	30	20	95	100	90
	145	40	30	30	10	20	10	20	20	20	90	100	90
	147	65	65	65	40	30	50	50	50	30	85	100	95
	155	20	15	15	10	10	10	20	20	20	90	95	90
	160	50	60	60	60	50	50	50	40	50	90	95	95
	177	.	80	90	60	80	60	70	70	70	95	100	85
	183	50	50	50	40	20	20	50	30	20	100	95	80
	193	40	30	30	20	20	20	30	30	30	95	95	80
	217	70	65	65	60	70	70	60	50	50	95	90	90
	227	60	60	55	10	20	20	20	30	30	90	95	90
	245	70	80	70	60	65	65	40	70	60	90	90	95
	251	40	50	50	20	20	20	20	30	30	90	90	95
	253	50	50	50	20	30	30	30	40	30	95	90	90
	295	30	35	35	20	20	20	50	30	30	95	90	90
	300	75	80	80	70	65	75	50	50	50	90	95	90
	303	70	70	65	60	40	40	70	50	50	95	80	95
	322	50	40	40	20	10	10	30	20	20	90	95	85
	323	10	35	15	40	55	45	20	30	50	85	90	90
	327	40	45	55	40	25	35	30	30	40	100	90	80
	338	80	80	70	70	80	80	70	60	70	90	85	90
	340	35	25	25	35	30	35	20	20	30	90	95	90
	341	30	35	35	50	50	40	20	40	30	90	90	90
	345	50	60	60	40	40	40	50	50	30	90	90	90
	355	30	20	20	20	10	10	20	20	20	90	85	90
	358	55	40	50	40	20	20	20	30	30	95	85	90
	372	60	40	40	40	30	30	30	40	40	90	90	90
	373	40	50	50	20	30	30	30	40	40	80	95	90
	377	65	50	60	20	40	60	30	30	30	90	90	85
	395	70	80	80	40	70	70	50	70	70	90	90	90
	396	50	60	60	20	40	40	50	50	40	95	90	85
	402	70	70	70	60	80	80	50	70	60	95	95	95
	417	15	30	35	20	20	50	20	20	20	90	85	90
	429	65	55	55	60	30	60	40	50	40	85	90	90
	446	60	70	65	60	60	70	70	60	60	85	95	85
	454	80	70	70	60	60	60	70	70	70	85	85	95
	469	60	50	50	10	20	20	50	30	30	90	80	100
	471	60	55	55	20	20	20	30	30	30	90	90	85
	474	65	70	65	40	40	60	30	20	30	85	95	85
	476	70	80	80	70	60	50	60	50	40	90	85	95
	478	50	70	60	60	60	60	30	50	70	90	85	90
	503	40	35	35	20	20	10	12	60	70	85	95	85
	509	65	65	65	50	60	60	40	30	30	90	85	85
	512	30	35	35	40	30	50	40	40	30	85	90	85
	514	70	70	75	70	80	70	50	70	70	95	90	80
	520	60	50	35	60	60	60	20	30	30	85	90	90
	533	50	50	50	20	20	30	30	40	40	95	85	90
	566	25	25	30	30	20	20	20	20	30	85	90	85
	570	15	20	20	10	20	30	20	30	12	95	85	85
	581	60	55	55	70	80	40	20	50	30	85	90	90
	604	85	70	70	60	70	70	70	80	80	90	90	80
	613	70	75	75	40	40	60	30	40	50	95	85	85
	621	70	80	70	60	40	60	60	80	60	80	90	90
	630	20	15	15	10	20	20	20	30	30	95	90	80
	635	15	15	15	20	20	20	20	30	30	85	90	90
	637	60	65	70	70	65	75	60	70	70	80	95	90
	638	80	80	90	60	80	80	90	70	50	85	85	90
	651	65	65	85	60	70	70	70	60	70	85	90	90
	682	70	60	60	60	40	60	20	20	20	80	90	90
	694	80	70	65	60	40	40	60	40	30	95	90	80
	696	30	40	35	20	20	20	20	20	20	80	90	90
	716	80	90	80	60	65	75	20	40	60	85	95	85
	729	65	65	85	60	75	85	100	70	70	85	85	90
	738	70	60	60	40	55	55	50	80	80	90	90	85
	751	60	50	60	20	30	30	30	40	40	95	85	85
	784	30	30	30	20	10	10	30	20	20	90	90	85
	786	35	35	55	25	25	10	20	30	20	85	85	90
	812	55	40	40	40	40	60	30	30	30	85	90	85
	839	80	80	90	60	75	85	50	80	60	85	95	80
	853	45	30	30	20	2	2	30	20	12	90	95	80
	884	40	40	40	20	10	10	30	20	20	90	80	90
	890	40	65	65	30	20	40	20	50	50	95	85	80
	901	45	40	40	20	20	20	20	20	30	90	85	85
	916	45	60	50	50	40	60	20	20	30	80	90	85
	924	75	70	70	70	70	30	30	50	30	80	85	95
	933	90	90	95	60	80	80	70	70	70	85	90	80
	947	90	90	90	70	60	60	60	70	70	90	95	75
	974	40	30	30	20	10	10	30	20	20	90	95	75
	988	50	50	50	20	10	30	50	40	40	85	85	90
	1002	65	70	55	20	40	30	20	30	30	85	85	90
	1009	30	20	20	20	10	10	30	20	20	90	85	85
	1021	80	80	.	60	80	80	50	70	50	85	80	95
	1027	70	80	70	40	20	40	20	50	50	85	90	85
	1032	15	25	25	40	40	60	30	30	20	85	85	90
	1041	65	65	65	40	40	50	50	20	30	80	80	95
	1053	80	75	75	60	75	85	30	50	40	85	90	85
	1057	35	40	15	10	20	10	20	12	20	85	90	85
	1062	30	30	30	10	20	20	20	30	30	85	85	90
	1082	35	40	60	20	20	20	30	40	20	90	85	80
	1085	50	40	40	40	30	30	50	40	30	90	75	95
	1087	45	40	40	20	20	20	20	30	20	90	76	90
	1090	30	10	10	40	20	20	50	30	30	95	85	80
	1092	35	35	35	10	20	20	20	40	30	80	90	90
	1101	70	80	80	40	30	40	30	50	40	95	85	85
	1104	60	45	50	40	40	40	20	20	30	90	85	85
	1117	65	70	70	60	80	80	50	30	40	80	95	90
	1158	40	40	40	50	40	50	30	30	30	90	85	85
	1163	70	70	75	70	70	.	90	90	90	85	90	85
	1180	55	65	35	60	80	80	20	60	60	75	90	90
	1185	60	60	60	35	35	50	20	30	30	90	85	90
	1189	75	80	80	60	60	60	50	50	50	85	90	80
	1201	80	80	90	60	70	70	70	70	70	90	80	90
	1204	80	90	80	60	70	70	60	70	70	90	85	85
	a Severities of the test plants were recorded when the susceptible control wheat Mingxian169 showed a severity of about 90%.

## Sheet: Supp.Table5
	Supplementary Table 5 | Genetic map constructed using 112 RILs of Suwon11 × Qishanmai based on SNP and SSR markers
	No.	Chromosome	Marker	Interval (cM)	Position (cM)
	1	1A	IWA1376	2.7	0
	2	1A	IWA3182	1	2.7
	3	1A	IWA8622	0.2	3.7
	4	1A	IWB14623	0.2	3.9
	5	1A	IWB22922	0.5	4.1
	6	1A	IWB73128	7.2	4.6
	7	1A	1A-8.67	9.1	11.8
	8	1A	IWB23538	7.9	20.9
	9	1A	IWB12040	0.5	28.8
	10	1A	IWB23539	1	29.3
	11	1A	IWB14518	4.3	30.3
	12	1A	IWB27591	7.5	34.6
	13	1A	IWB22004	4	42.1
	14	1A	IWB28549	1.9	46.1
	15	1A	IWB44046	0.2	48
	16	1A	IWA7796	0.2	48.2
	17	1A	IWB61685	0.1	48.4
	18	1A	IWB11335	0.1	48.5
	19	1A	IWB6131	0.1	48.6
	20	1A	IWB29693	0.5	48.7
	21	1A	IWB29693	0.1	49.2
	22	1A	IWB68106	0.9	49.3
	23	1A	IWB53853	2.3	50.2
	24	1A	IWB75091	0.9	52.5
	25	1A	IWB74997	0.5	53.4
	26	1A	IWB36084	0.5	53.9
	27	1A	IWB42899	1.4	54.4
	28	1A	IWB49291	0.4	55.8
	29	1A	IWB26816	0.3	56.2
	30	1A	IWB26816	0.4	56.5
	31	1A	IWB65739	0.5	56.9
	32	1A	IWB7717	15.5	57.4
	33	1A	IWB21290	3.3	72.9
	34	1A	1A-39.68	16	76.2
	35	1A	IWB51777	1.2	92.2
	36	1A	IWA3398	0.5	93.4
	37	1A	IWB2120	0.5	93.9
	38	1A	IWB1215	1.1	94.4
	39	1A	IWB35544	0.1	95.5
	40	1A	IWB19850	1	95.6
	41	1A	IWB36350	0.4	96.6
	42	1A	IWB9835	0.1	97
	43	1A	IWB19851	1.3	97.1
	44	1A	IWB23434	0.6	98.4
	45	1A	IWB8098	1.2	99
	46	1A	IWB63226	0.9	100.2
	47	1A	IWA7879	0.1	101.1
	48	1A	IWB31507	0.1	101.2
	49	1A	IWB30482	0.2	101.3
	50	1A	IWB72412	0.2	101.5
	51	1A	IWB62219	0.7	101.7
	52	1A	IWB62824	0.7	102.4
	53	1A	IWB14772	0.4	103.1
	54	1A	IWB31880	0.5	103.5
	55	1A	IWB24089	0.4	104
	56	1A	IWB56599	0.3	104.4
	57	1A	IWB57431	0.4	104.7
	58	1A	IWB36322	0.5	105.1
	59	1A	IWB21126	0.5	105.6
	60	1A	IWA5083	1.4	106.1
	61	1A	IWB70878	0.9	107.5
	62	1A	IWB62367	1.4	108.4
	63	1A	IWB35842	0.5	109.8
	64	1A	IWB31927	1.4	110.3
	65	1A	IWB57479	0.9	111.7
	66	1A	IWA3134	0.9	112.6
	67	1A	IWB10679	0.9	113.5
	68	1A	IWB56612	0.4	114.4
	69	1A	IWB64622	4.4	114.8
	70	1A	IWB11766	4.1	119.2
	71	1A	IWB35039	2.6	123.3
	72	1A	IWB50788	1.5	125.9
	73	1A	IWB11628	2.6	127.4
	74	1A	IWB13258	0.9	130
	75	1A	IWB44726	0.5	130.9
	76	1A	IWB56354	0.5	131.4
	77	1A	IWB74828	2.3	131.9
	78	1A	IWB10926	1.4	134.2
	79	1A	IWB11543	14.1	135.6
	80	1A	IWB34600	7.9	149.7
	81	1A	IWA531	1	157.6
	82	1A	IWB35808	1	158.6
	83	1A	IWA6934	0.5	159.6
	84	1A	IWB1972	4.8	160.1
	85	1A	IWB55855	1.5	164.9
	86	1A	IWB12579	1.2	166.4
	87	1A	IWB53469	0.6	167.6
	88	1A	IWB55461	1.1	168.2
	89	1A	IWB42989	1.7	169.3
	90	1A	IWB40130	0.5	171
	91	1A	IWB61497	0.9	171.5
	92	1A	IWB1562	0.9	172.4
	93	1A	IWB57802	0.4	173.3
	94	1A	IWB65954	0.4	173.7
	95	1A	IWB75206	1.4	174.1
	96	1A	IWB36241	4.4	175.5
	97	1A	IWB8040	0.4	179.9
	98	1A	IWA6081	0.2	180.3
	99	1A	IWA2818	0.2	180.5
	100	1A	IWB28418	0.4	180.7
	101	1A	IWA3485	0.9	181.1
	102	1A	IWB61091	1.9	182
	103	1A	IWB4214	0.5	183.9
	104	1A	IWB54198	1.9	184.4
	105	1A	IWB3070	0.5	186.3
	106	1A	IWB7275	0.5	186.8
	107	1A	IWA4898	1.4	187.3
	108	1A	IWA5660	0.9	188.7
	109	1A	IWA3215	0.4	189.6
	110	1A	IWB71745	0.4	190
	111	1A	IWA3799	----------	190.4
	112	1B	IWB11788	0.1	0
	113	1B	IWB34755	3.3	0.1
	114	1B	IWB35089	0.4	3.4
	115	1B	IWB64096	3.9	3.8
	116	1B	IWB47982	2.8	7.7
	117	1B	IWB13224	0.9	10.5
	118	1B	IWB26732	0.5	11.4
	119	1B	IWB46395	6	11.9
	120	1B	IWB23597	4.4	17.9
	121	1B	IWB60716	2.8	22.3
	122	1B	IWB29450	2.8	25.1
	123	1B	IWB58765	2.8	27.9
	124	1B	IWB45976	0.1	30.7
	125	1B	IWB8464	3.9	30.8
	126	1B	IWB59981	9.7	34.7
	127	1B	IWB64822	0.4	44.4
	128	1B	IWB46853	2.3	44.8
	129	1B	IWB67163	0.1	47.1
	130	1B	IWB27167	1.4	47.2
	131	1B	IWB68801	7.2	48.6
	132	1B	IWB65416	6	55.8
	133	1B	IWB13028	3.3	61.8
	134	1B	IWB53143	1.4	65.1
	135	1B	IWB46114	1.4	66.5
	136	1B	IWA15	0.9	67.9
	137	1B	IWB49491	0.9	68.8
	138	1B	IWB74353	0.1	69.7
	139	1B	IWB60860	1.9	69.8
	140	1B	IWB39421	1.4	71.7
	141	1B	IWB8913	0.9	73.1
	142	1B	IWB6815	1.8	74
	143	1B	IWB34036	0.4	75.8
	144	1B	IWB31782	0.9	76.2
	145	1B	IWB27773	2.3	77.1
	146	1B	IWB4355	2.8	79.4
	147	1B	IWA1841	3.3	82.2
	148	1B	IWB11250	0.1	85.5
	149	1B	IWB47684	15.6	85.6
	150	1B	IWB51604	0.9	101.2
	151	1B	IWB29900	0.1	102.1
	152	1B	IWA6917	0.5	102.2
	153	1B	IWB37331	1.8	102.7
	154	1B	IWB2222	1.4	104.5
	155	1B	IWB2633	0.4	105.9
	156	1B	IWB38741	0.9	106.3
	157	1B	IWA6684	0.9	107.2
	158	1B	IWB4968	0.1	108.1
	159	1B	IWB51782	1.4	108.2
	160	1B	IWB6900	6.6	109.6
	161	1B	IWB52956	0.1	116.2
	162	1B	IWB70733	2.8	116.3
	163	1B	IWB31943	0.1	119.1
	164	1B	IWB73651	0.1	119.2
	165	1B	IWB36064	0.1	119.3
	166	1B	IWB72079	0.5	119.4
	167	1B	IWB54285	2.8	119.9
	168	1B	IWB72554	4.4	122.7
	169	1B	IWB70037	0.1	127.1
	170	1B	IWB7533	3.3	127.2
	171	1B	IWB44558	7.8	130.5
	172	1B	IWB8245	0.5	138.3
	173	1B	IWB29956	1.9	138.8
	174	1B	IWB8075	9	140.7
	175	1B	IWB35712	1.9	149.7
	176	1B	IWB35958	6	151.6
	177	1B	1B-632.01	12.5	157.6
	178	1B	IWB10454	4.9	170.1
	179	1B	IWB66198	9.7	175
	180	1B	IWB34585	1.4	184.7
	181	1B	IWB5855	1.4	186.1
	182	1B	IWB74753	3.9	187.5
	183	1B	IWB35108	14.8	191.4
	184	1B	IWB7686	4.4	206.2
	185	1B	IWB31739	10.4	210.6
	186	1B	IWB35119	6	221
	187	1B	IWB14436	2.8	227
	188	1B	IWB59155	1.8	229.8
	189	1B	IWB71943	0.1	231.6
	190	1B	IWB4454	3.3	231.7
	191	1B	IWB5732	7.8	235
	192	1B	IWB64238	0.5	242.8
	193	1B	IWB74944	2.8	243.3
	194	1B	IWB56212	0.9	246.1
	195	1B	IWB35151	3.3	247
	196	1B	IWA6512	0.4	250.3
	197	1B	IWB72218	0.4	250.7
	198	1B	IWB49442	0.1	251.1
	199	1B	IWA6511	----------	251.2
	200	1D	IWB19251	1.9	0
	201	1D	IWB19185	0.9	1.9
	202	1D	IWB60471	0.5	2.8
	203	1D	IWB18148	1.4	3.3
	204	1D	IWB15887	9	4.7
	205	1D	IWB13348	2.8	13.7
	206	1D	IWB8748	3.9	16.5
	207	1D	IWB41112	1.9	20.4
	208	1D	IWB16079	13.2	22.3
	209	1D	IWB9508	1.9	35.5
	210	1D	IWB17989	0.9	37.4
	211	1D	IWB39908	13.2	38.3
	212	1D	IWB40547	0.5	51.5
	213	1D	IWB61817	3.9	52
	214	1D	IWB37559	0.9	55.9
	215	1D	IWB15417	0.5	56.8
	216	1D	IWB16603	11.7	57.3
	217	1D	1D-256.34	9	69
	218	1D	IWB18878	4.9	78
	219	1D	IWB15913	0.5	82.9
	220	1D	1D-320.44	0.5	83.4
	221	1D	IWB12282	0.1	83.9
	222	1D	1D-322.55	1.9	84
	223	1D	IWB16069	0.5	85.9
	224	1D	IWB2332	2.3	86.4
	225	1D	IWB18316	0.9	88.7
	226	1D	IWB42780	2.8	89.6
	227	1D	IWB63925	1.9	92.4
	228	1D	IWB17240	8.4	94.3
	229	1D	IWB23859	1.9	102.7
	230	1D	IWB29334	1.4	104.6
	231	1D	IWB52353	0.9	106
	232	1D	IWB5400	0.5	106.9
	233	1D	IWB6504	1.4	107.4
	234	1D	IWA514	0.9	108.8
	235	1D	IWB6256	0.9	109.7
	236	1D	IWB2056	0.5	110.6
	237	1D	1D-414.27	6.6	111.1
	238	1D	IWB17839	16.4	117.7
	239	1D	IWB24447	0.9	134.1
	240	1D	IWB64826	----------	135
	241	2A	IWB44632	2.7	0
	242	2A	IWB20059	0.6	2.7
	243	2A	IWB6671	0.9	3.3
	244	2A	IWB12250	0.5	4.2
	245	2A	IWB65498	0.5	4.7
	246	2A	IWB71923	7.8	5.2
	247	2A	2A-13.11	4.4	13
	248	2A	IWB45608	14	17.4
	249	2A	2A-30.69	3.9	31.4
	250	2A	IWB72556	1.5	35.3
	251	2A	IWA5088	4.8	36.8
	252	2A	IWB54033	3.3	41.6
	253	2A	IWA4216	0.9	44.9
	254	2A	IWB40186	3.5	45.8
	255	2A	IWB50806	10.2	49.3
	256	2A	IWB59949	11.7	59.5
	257	2A	IWA4026	0.5	71.2
	258	2A	IWB329	1.9	71.7
	259	2A	IWB23617	0.5	73.6
	260	2A	IWB32116	0.5	74.1
	261	2A	IWB45445	0.1	74.6
	262	2A	IWB47516	0.5	74.7
	263	2A	IWB32205	1.1	75.2
	264	2A	IWA534	1.1	76.3
	265	2A	IWA2262	0.4	77.4
	266	2A	IWA3431	0.5	77.8
	267	2A	IWA5425	0.7	78.3
	268	2A	IWB4635	0.7	79
	269	2A	IWB20771	1.3	79.7
	270	2A	IWB51426	0.4	81
	271	2A	IWB14845	0.4	81.4
	272	2A	IWB11319	0.4	81.8
	273	2A	IWB7904	0.5	82.2
	274	2A	IWB32273	1.1	82.7
	275	2A	IWB40468	1.1	83.8
	276	2A	IWB55200	0.5	84.9
	277	2A	IWB7015	0.5	85.4
	278	2A	IWB46634	0.5	85.9
	279	2A	IWA7947	7.2	86.4
	280	2A	2A-630.17	10.4	93.6
	281	2A	IWB50177	2.2	104
	282	2A	IWB32429	1.6	106.2
	283	2A	IWA5064	2.8	107.8
	284	2A	IWB10941	0.5	110.6
	285	2A	IWB64643	0.4	111.1
	286	2A	IWB11977	0.5	111.5
	287	2A	IWB61242	2.3	112
	288	2A	IWB11764	0.5	114.3
	289	2A	IWA4375	0.4	114.8
	290	2A	IWA7864	0.6	115.2
	291	2A	IWB32895	0.2	115.8
	292	2A	IWB36583	0.2	116
	293	2A	IWA2157	0.2	116.2
	294	2A	IWA1385	0.2	116.4
	295	2A	IWA4373	0.4	116.6
	296	2A	IWB34485	0.4	117
	297	2A	IWB12381	0.9	117.4
	298	2A	IWB11887	1.4	118.3
	299	2A	IWB38485	2.1	119.7
	300	2A	IWB973	2.6	121.8
	301	2A	IWB11090	18.1	124.4
	302	2A	IWB53046	0.9	142.5
	303	2A	IWA2938	11.7	143.4
	304	2A	IWB63968	2.3	155.1
	305	2A	IWB65881	0.9	157.4
	306	2A	IWB7597	0.4	158.3
	307	2A	IWB28627	0.4	158.7
	308	2A	IWB7090	0.4	159.1
	309	2A	IWB10566	1.7	159.5
	310	2A	IWB73712	5.7	161.2
	311	2A	IWA6798	0.9	166.9
	312	2A	IWB35139	0.2	167.8
	313	2A	IWB56077	0.2	168
	314	2A	IWB36916	0.9	168.2
	315	2A	IWA3596	0.9	169.1
	316	2A	IWB26131	0.5	170
	317	2A	IWB14668	1.9	170.5
	318	2A	IWB54569	5.2	172.4
	319	2A	IWB10627	3	177.6
	320	2A	IWB64954	0.9	180.6
	321	2A	IWB64952	1.4	181.5
	322	2A	IWB11240	1.3	182.9
	323	2A	IWA5992	1.3	184.2
	324	2A	IWB7101	1	185.5
	325	2A	IWB52585	0.7	186.5
	326	2A	IWA7335	2.1	187.2
	327	2A	IWB38972	----------	189.3
	328	2B	IWB38972	7.7	0
	329	2B	IWB32197	14.2	7.7
	330	2B	IWB42101	0.4	21.9
	331	2B	IWB1386	7.8	22.3
	332	2B	IWB7661	0.5	30.1
	333	2B	IWA6138	0.9	30.6
	334	2B	IWB8832	0.4	31.5
	335	2B	IWB61884	2.3	31.9
	336	2B	IWB59944	1.4	34.2
	337	2B	IWB10944	0.4	35.6
	338	2B	IWB26233	2.3	36
	339	2B	IWA5772	4.9	38.3
	340	2B	IWA7936	0.5	43.2
	341	2B	IWB39756	0.7	43.7
	342	2B	IWB8132	0.7	44.4
	343	2B	IWB9206	3.9	45.1
	344	2B	IWB32593	0.9	49
	345	2B	IWA8124	0.5	49.9
	346	2B	IWA8152	0.5	50.4
	347	2B	IWB2368	4.9	50.9
	348	2B	IWB65469	8.4	55.8
	349	2B	IWB43775	0.9	64.2
	350	2B	IWA2442	0.9	65.1
	351	2B	IWB5530	6.2	66
	352	2B	IWB19351	1.4	72.2
	353	2B	IWB4514	10.7	73.6
	354	2B	IWB61862	0.9	84.3
	355	2B	IWB71586	0.9	85.2
	356	2B	IWB6159	0.9	86.1
	357	2B	IWA1407	6.5	87
	358	2B	IWB39832	0.5	93.5
	359	2B	IWB2380	0.5	94
	360	2B	IWB35850	0.5	94.5
	361	2B	IWB73127	1.8	95
	362	2B	IWB32627	0.2	96.8
	363	2B	IWB7072	0.2	97
	364	2B	IWB57730	1.7	97.2
	365	2B	IWB22995	0.6	98.9
	366	2B	IWB73496	1.4	99.5
	367	2B	IWA6364	3.2	100.9
	368	2B	IWA3080	1	104.1
	369	2B	IWB7198	0.4	105.1
	370	2B	IWB45644	0.4	105.5
	371	2B	IWB50839	0.5	105.9
	372	2B	IWB46839	3.3	106.4
	373	2B	IWB10670	0.4	109.7
	374	2B	IWB33921	0.4	110.1
	375	2B	IWB4196	2.6	110.5
	376	2B	IWB53512	1	113.1
	377	2B	IWB32069	1	114.1
	378	2B	IWB31805	0.9	115.1
	379	2B	IWB29077	0.4	116
	380	2B	IWB44316	0.5	116.4
	381	2B	IWA4388	4.4	116.9
	382	2B	IWB44159	0.1	121.3
	383	2B	IWB29314	1.3	121.4
	384	2B	IWB65445	0.9	122.7
	385	2B	IWB31492	0.5	123.6
	386	2B	IWB56541	0.2	124.1
	387	2B	IWB65409	0.2	124.3
	388	2B	IWB47781	0.3	124.5
	389	2B	IWB74886	0.3	124.8
	390	2B	IWB63406	0.3	125.1
	391	2B	IWB5274	0.9	125.4
	392	2B	IWB34486	0.4	126.3
	393	2B	IWB23106	1.4	126.7
	394	2B	IWB64813	2.8	128.1
	395	2B	IWB1681	1.4	130.9
	396	2B	IWB52801	0.1	132.3
	397	2B	IWB59315	0.1	132.4
	398	2B	IWB69363	2.8	132.5
	399	2B	IWB6140	0.9	135.3
	400	2B	IWB50897	1.2	136.2
	401	2B	IWB63896	0.6	137.4
	402	2B	IWA2511	0.9	138
	403	2B	IWB11849	0.5	138.9
	404	2B	IWB67084	0.6	139.4
	405	2B	IWB26404	0.6	140
	406	2B	IWB26404	0.6	140.6
	407	2B	IWB61082	0.7	141.2
	408	2B	IWB36605	0.5	141.9
	409	2B	IWB28721	0.9	142.4
	410	2B	IWB35072	1.4	143.3
	411	2B	IWB12242	0.5	144.7
	412	2B	IWA4358	0.5	145.2
	413	2B	IWB44075	0.5	145.7
	414	2B	IWB7226	0.9	146.2
	415	2B	IWB26189	3.3	147.1
	416	2B	IWB65989	9	150.4
	417	2B	IWA3075	1.9	159.4
	418	2B	IWB2286	0.9	161.3
	419	2B	IWB24230	0.9	162.2
	420	2B	IWB72385	0.9	163.1
	421	2B	IWB73071	1.3	164
	422	2B	IWB8054	0.1	165.3
	423	2B	IWB67729	0.1	165.4
	424	2B	IWB54702	0.8	165.5
	425	2B	IWB42842	0.4	166.3
	426	2B	IWB23084	0.4	166.7
	427	2B	IWB43942	0.4	167.1
	428	2B	IWB5641	0.4	167.5
	429	2B	IWA8555	0.4	167.9
	430	2B	IWB34437	10.8	168.3
	431	2B	IWB5836	10.1	179.1
	432	2B	IWB11888	0.5	189.2
	433	2B	IWB9024	0.4	189.7
	434	2B	IWA5081	0.2	190.1
	435	2B	IWB11174	0.2	190.3
	436	2B	IWB12574	0.9	190.5
	437	2B	IWB66266	2.8	191.4
	438	2B	IWB52447	0.9	194.2
	439	2B	IWB59983	0.5	195.1
	440	2B	IWB61238	0.9	195.6
	441	2B	IWB57295	0.9	196.5
	442	2B	IWB34394	3.8	197.4
	443	2B	IWB20875	0.5	201.2
	444	2B	IWB60200	0.9	201.7
	445	2B	IWB13830	3.3	202.6
	446	2B	IWB7761	12.5	205.9
	447	2B	IWB7893	4.1	218.4
	448	2B	IWB32031	1.8	222.5
	449	2B	IWB30169	0.9	224.3
	450	2B	IWB54500	0.4	225.2
	451	2B	IWB7580	1.2	225.6
	452	2B	IWA3252	0.6	226.8
	453	2B	IWB5978	0.9	227.4
	454	2B	IWA2377	1.8	228.3
	455	2B	IWB54389	----------	230.1
	456	2D	IWB35447	2.4	0
	457	2D	IWB57596	9.7	2.4
	458	2D	IWB35667	3.9	12.1
	459	2D	IWB51222	3.9	16
	460	2D	IWB18330	11	19.9
	461	2D	IWB34756	2.8	30.9
	462	2D	IWB15798	4.9	33.7
	463	2D	IWB29004	1.9	38.6
	464	2D	IWB16853	6.4	40.5
	465	2D	IWB15198	2.5	46.9
	466	2D	IWB41422	6.6	49.4
	467	2D	IWB42151	3.3	56
	468	2D	IWB16975	2.8	59.3
	469	2D	IWB53313	2.8	62.1
	470	2D	IWB17997	9	64.9
	471	2D	IWB34676	2.8	73.9
	472	2D	IWB46794	0.1	76.7
	473	2D	IWB15317	2.3	76.8
	474	2D	IWB26865	2.8	79.1
	475	2D	IWB43746	6	81.9
	476	2D	IWB45264	2.8	87.9
	477	2D	IWB58689	3.3	90.7
	478	2D	IWB41208	0.5	94
	479	2D	IWB15267	0.5	94.5
	480	2D	IWB29240	0.1	95
	481	2D	IWB17887	0.5	95.1
	482	2D	IWB18889	0.1	95.6
	483	2D	IWB18311	0.5	95.7
	484	2D	IWB18529	0.5	96.2
	485	2D	IWB51002	0.1	96.7
	486	2D	IWB62092	0.4	96.8
	487	2D	IWB19686	1.8	97.2
	488	2D	IWB19316	1.4	99
	489	2D	IWB18903	0.5	100.4
	490	2D	IWB18644	0.9	100.9
	491	2D	IWB15483	0.5	101.8
	492	2D	IWB42701	0.1	102.3
	493	2D	IWB63204	2.8	102.4
	494	2D	IWB24483	11.7	105.2
	495	2D	2D-558.97	12.5	116.9
	496	2D	IWB10915	7.8	129.4
	497	2D	IWB55560	1.5	137.2
	498	2D	IWB74084	2.8	138.7
	499	2D	IWB50073	0.1	141.5
	500	2D	IWB43148	6.6	141.6
	501	2D	IWB19656	6.6	148.2
	502	2D	IWB35564	3.8	154.8
	503	2D	IWB53071	3.3	158.6
	504	2D	IWB16989	0.5	161.9
	505	2D	IWB19524	0.5	162.4
	506	2D	IWB57118	1.9	162.9
	507	2D	IWB32232	----------	164.8
	508	3A	IWA4725	0.9	0
	509	3A	IWB50521	0.5	0.9
	510	3A	IWB73394	15.5	1.4
	511	3A	IWB28092	0.5	16.9
	512	3A	IWB29389	1.1	17.4
	513	3A	IWB42081	1.8	18.5
	514	3A	IWB52332	6.5	20.3
	515	3A	IWB3644	1.4	26.8
	516	3A	IWB58561	4.9	28.2
	517	3A	IWB9681	2.3	33.1
	518	3A	IWB73771	1.4	35.4
	519	3A	IWB53847	0.9	36.8
	520	3A	IWB466	0.5	37.7
	521	3A	IWB69900	8	38.2
	522	3A	IWA6413	14.4	46.2
	523	3A	IWA2519	1.5	60.6
	524	3A	IWA6229	1	62.1
	525	3A	IWA2324	1	63.1
	526	3A	IWB9817	1.5	64.1
	527	3A	IWB45706	0.5	65.6
	528	3A	IWB32585	0.4	66.1
	529	3A	IWB27964	2.2	66.5
	530	3A	IWA7319	0.5	68.7
	531	3A	IWB67654	0.9	69.2
	532	3A	IWB52255	0.9	70.1
	533	3A	IWB3645	0.4	71
	534	3A	IWB65513	0.4	71.4
	535	3A	IWB62575	0.3	71.8
	536	3A	IWA3376	0.3	72.1
	537	3A	IWB20961	0.3	72.4
	538	3A	IWA7355	1.4	72.7
	539	3A	IWB72224	0.4	74.1
	540	3A	IWA5973	0.2	74.5
	541	3A	IWB35534	0.2	74.7
	542	3A	IWA7541	1.3	74.9
	543	3A	IWA1998	0.4	76.2
	544	3A	IWB12525	0.5	76.6
	545	3A	IWB12173	1.2	77.1
	546	3A	IWB36133	0.6	78.3
	547	3A	IWB72035	0.4	78.9
	548	3A	IWB11027	1.7	79.3
	549	3A	IWB42049	0.6	81
	550	3A	IWB50458	0.5	81.6
	551	3A	IWB25350	4.8	82.1
	552	3A	IWB45125	9	86.9
	553	3A	IWA7073	7.8	95.9
	554	3A	IWB60142	0.5	103.7
	555	3A	IWB44443	3.3	104.2
	556	3A	IWB32498	0.5	107.5
	557	3A	IWB7240	3.3	108
	558	3A	IWB39571	1.4	111.3
	559	3A	IWB9039	0.4	112.7
	560	3A	IWB58368	0.4	113.1
	561	3A	IWB8806	0.9	113.5
	562	3A	IWB6655	0.6	114.4
	563	3A	IWB63185	0.6	115
	564	3A	IWB57226	0.6	115.6
	565	3A	IWB11348	5.5	116.2
	566	3A	IWB20248	0.5	121.7
	567	3A	IWA2362	0.5	122.2
	568	3A	IWB21070	1.1	122.7
	569	3A	IWB33347	0.4	123.8
	570	3A	IWB8793	0.9	124.2
	571	3A	IWA2029	7.2	125.1
	572	3A	3A-670.66	10.4	132.3
	573	3A	IWB29572	0.5	142.7
	574	3A	IWA6396	2.7	143.2
	575	3A	IWB11191	0.9	145.9
	576	3A	IWB30522	0.9	146.8
	577	3A	IWB24136	0.4	147.7
	578	3A	IWB30466	2.8	148.1
	579	3A	IWB48733	0.9	150.9
	580	3A	IWB26072	1.4	151.8
	581	3A	IWB32679	0.4	153.2
	582	3A	IWB9626	2.6	153.6
	583	3A	IWB41929	0.5	156.2
	584	3A	IWB7482	1.5	156.7
	585	3A	IWA4905	3.9	158.2
	586	3A	IWB34397	4.4	162.1
	587	3A	IWB366	2.3	166.5
	588	3A	IWB7790	1.8	168.8
	589	3A	IWB32649	3.3	170.6
	590	3A	IWB10817	0.5	173.9
	591	3A	IWB61868	0.9	174.4
	592	3A	IWB14374	3	175.3
	593	3A	IWB13562	2.7	178.3
	594	3A	IWB28841	1.6	181
	595	3A	IWB20558	1.1	182.6
	596	3A	IWB50704	0.5	183.7
	597	3A	IWB72043	0.9	184.2
	598	3A	IWA6951	0.5	185.1
	599	3A	IWA4850	----------	185.6
	600	3B	IWB58514	0.9	0
	601	3B	IWB30660	5.5	0.9
	602	3B	IWB14549	1.9	6.4
	603	3B	IWB5899	2.8	8.3
	604	3B	IWB8962	0.9	11.1
	605	3B	IWB3026	6.6	12
	606	3B	IWB59448	0.5	18.6
	607	3B	IWB64000	7.8	19.1
	608	3B	IWB70556	1.9	26.9
	609	3B	IWB30862	0.9	28.8
	610	3B	IWA7647	0.5	29.7
	611	3B	IWB35843	2.8	30.2
	612	3B	IWB20651	3.4	33
	613	3B	IWA288	2.8	36.4
	614	3B	IWB64404	0.5	39.2
	615	3B	IWB12009	0.9	39.7
	616	3B	IWB6443	0.9	40.6
	617	3B	IWB7648	0.4	41.5
	618	3B	IWB12216	7.8	41.9
	619	3B	IWB68984	3.3	49.7
	620	3B	IWB64860	0.5	53
	621	3B	IWB56030	0.5	53.5
	622	3B	IWB10016	1.6	54
	623	3B	IWB5601	2.1	55.6
	624	3B	IWB57897	0.5	57.7
	625	3B	IWB64118	5.5	58.2
	626	3B	IWB73992	0.5	63.7
	627	3B	IWB37006	8.3	64.2
	628	3B	IWB58218	1.4	72.5
	629	3B	IWA3732	0.5	73.9
	630	3B	IWB45902	0.1	74.4
	631	3B	IWB57066	0.9	74.5
	632	3B	IWB29116	0.2	75.4
	633	3B	IWB35235	0.2	75.6
	634	3B	IWB30524	0.4	75.8
	635	3B	IWB48790	0.5	76.2
	636	3B	IWB25180	0.4	76.7
	637	3B	IWB29321	0.3	77.1
	638	3B	IWB3565	0.4	77.4
	639	3B	IWA7860	0.5	77.8
	640	3B	IWB15102	4.4	78.3
	641	3B	IWB63250	0.4	82.7
	642	3B	IWB5065	0.8	83.1
	643	3B	IWB55125	0.4	83.9
	644	3B	IWB60904	0.3	84.3
	645	3B	IWB41155	0.4	84.6
	646	3B	IWB25955	0.9	85
	647	3B	IWB50324	0.9	85.9
	648	3B	IWA5770	0.9	86.8
	649	3B	IWB26717	0.9	87.7
	650	3B	IWB1846	0.4	88.6
	651	3B	IWB580	0.3	89
	652	3B	IWB57968	0.4	89.3
	653	3B	IWB8616	0.5	89.7
	654	3B	IWB23340	1.4	90.2
	655	3B	IWA3333	0.5	91.6
	656	3B	IWB11632	0.4	92.1
	657	3B	IWB8908	0.4	92.5
	658	3B	IWB47760	1.3	92.9
	659	3B	IWB32671	0.9	94.2
	660	3B	IWB20841	0.5	95.1
	661	3B	IWB65803	0.4	95.6
	662	3B	IWB4745	0.7	96
	663	3B	IWB453	0.6	96.7
	664	3B	IWA239	0.4	97.3
	665	3B	IWB18800	0.5	97.7
	666	3B	IWA6510	0.5	98.2
	667	3B	IWA4267	0.4	98.7
	668	3B	IWB22606	0.4	99.1
	669	3B	IWB64673	0.5	99.5
	670	3B	IWB24973	0.4	100
	671	3B	IWA6492	0.1	100.4
	672	3B	IWB25044	1.7	100.5
	673	3B	IWB24473	0.6	102.2
	674	3B	IWB34451	0.4	102.8
	675	3B	IWA5775	0.4	103.2
	676	3B	IWB40192	0.9	103.6
	677	3B	IWB47499	0.4	104.5
	678	3B	IWB46341	2.7	104.9
	679	3B	IWA2466	4.5	107.6
	680	3B	IWB63601	0.5	112.1
	681	3B	IWB71944	1	112.6
	682	3B	IWB633	1.4	113.6
	683	3B	IWB34889	2.3	115
	684	3B	IWB9451	0.5	117.3
	685	3B	IWA2399	0.5	117.8
	686	3B	IWB62317	0.4	118.3
	687	3B	IWB58890	0.4	118.7
	688	3B	IWB50898	7.8	119.1
	689	3B	IWB6077	0.5	126.9
	690	3B	IWA1541	0.5	127.4
	691	3B	IWB12192	5.5	127.9
	692	3B	IWB29037	1.4	133.4
	693	3B	IWB35001	0.5	134.8
	694	3B	IWB25571	5.5	135.3
	695	3B	IWB25749	0.5	140.8
	696	3B	IWB27126	0.5	141.3
	697	3B	IWB72806	3.3	141.8
	698	3B	3B-752.39	14.8	145.1
	699	3B	IWB6845	14.7	159.9
	700	3B	IWB32553	1.1	174.6
	701	3B	IWA939	0.9	175.7
	702	3B	IWA8058	1.1	176.6
	703	3B	IWB8001	1.1	177.7
	704	3B	IWB3779	0.5	178.8
	705	3B	IWB9115	2.8	179.3
	706	3B	IWB24432	1.9	182.1
	707	3B	IWB55547	0.2	184
	708	3B	IWB55459	0.2	184.2
	709	3B	IWB9656	----------	184.4
	710	3D	IWB19673	6.1	0
	711	3D	IWB64234	9.1	6.1
	712	3D	3D-3.63	5.7	15.2
	713	3D	IWB49831	6.3	20.9
	714	3D	IWB16020	6	27.2
	715	3D	IWB54699	2.8	33.2
	716	3D	IWB18893	5.5	36
	717	3D	IWB16869	6	41.5
	718	3D	IWB47656	1.4	47.5
	719	3D	IWB32266	3.7	48.9
	720	3D	IWB37280	6.2	52.6
	721	3D	IWB38486	2	58.8
	722	3D	IWB49917	3.1	60.8
	723	3D	IWB32546	9.7	63.9
	724	3D	IWB18689	3.4	73.6
	725	3D	IWB52999	0.1	77
	726	3D	IWB74593	0.1	77.1
	727	3D	IWB34605	3.9	77.2
	728	3D	IWB15486	2.8	81.1
	729	3D	IWB59811	8.8	83.9
	730	3D	IWB42888	4.6	92.7
	731	3D	IWB17259	0.1	97.3
	732	3D	IWB18697	0.5	97.4
	733	3D	IWB37596	0.5	97.9
	734	3D	IWB16686	0.5	98.4
	735	3D	IWB50202	0.4	98.9
	736	3D	IWB17827	0.4	99.3
	737	3D	IWB16244	0.5	99.7
	738	3D	IWB18398	0.2	100.2
	739	3D	IWB20797	0.2	100.4
	740	3D	IWB56630	0.9	100.6
	741	3D	IWB29040	0.9	101.5
	742	3D	3D-414.77	11.1	102.4
	743	3D	IWB16755	10.4	113.5
	744	3D	IWB15844	1.4	123.9
	745	3D	IWB15341	0.1	125.3
	746	3D	IWB39974	2.3	125.4
	747	3D	IWB38296	1.4	127.7
	748	3D	IWB38346	3.3	129.1
	749	3D	IWB18680	0.9	132.4
	750	3D	IWB8896	9	133.3
	751	3D	IWB62853	3.3	142.3
	752	3D	IWB16897	1.4	145.6
	753	3D	IWB28780	6.6	147
	754	3D	IWB58799	----------	153.6
	755	4A	IWB6735	0.5	0
	756	4A	4A-3.98	7.2	0.5
	757	4A	IWB8337	6	7.7
	758	4A	IWB6948	5.8	13.7
	759	4A	IWB21310	1.5	19.5
	760	4A	IWB8056	2.5	21
	761	4A	IWB35921	0.9	23.5
	762	4A	IWA2764	2.4	24.4
	763	4A	IWB21269	8.1	26.8
	764	4A	IWB6335	0.5	34.9
	765	4A	IWA2533	0.5	35.4
	766	4A	IWB60371	2.3	35.9
	767	4A	IWA4321	6.6	38.2
	768	4A	IWA5457	0.9	44.8
	769	4A	IWB45447	0.5	45.7
	770	4A	IWA4079	0.5	46.2
	771	4A	IWA1327	0.9	46.7
	772	4A	IWB50032	0.8	47.6
	773	4A	4A-369.34	0.1	48.4
	774	4A	IWB4844	0.8	48.5
	775	4A	IWB52123	0.5	49.3
	776	4A	IWB39595	0.9	49.8
	777	4A	IWB20983	0.9	50.7
	778	4A	IWB57309	0.9	51.6
	779	4A	IWB3663	0.5	52.5
	780	4A	IWB45853	0.9	53
	781	4A	IWB31143	0.5	53.9
	782	4A	IWA402	0.5	54.4
	783	4A	IWB33128	15.7	54.9
	784	4A	IWB70365	14.9	70.6
	785	4A	IWA2794	0.7	85.5
	786	4A	IWB25737	0.7	86.2
	787	4A	IWA482	3.5	86.9
	788	4A	IWB57347	5.1	90.4
	789	4A	IWB8239	2.8	95.5
	790	4A	IWB27435	1	98.3
	791	4A	IWB4821	0.1	99.3
	792	4A	IWB27809	1.9	99.4
	793	4A	IWB8927	1.3	101.3
	794	4A	IWB10266	2	102.6
	795	4A	IWB35879	0.9	104.6
	796	4A	IWA1529	0.7	105.5
	797	4A	IWB7448	0.7	106.2
	798	4A	IWB29177	0.4	106.9
	799	4A	IWA6733	0.4	107.3
	800	4A	IWB26115	3.6	107.7
	801	4A	IWA2904	0.5	111.3
	802	4A	IWA7118	1	111.8
	803	4A	IWA6906	1.8	112.8
	804	4A	IWB59546	5.7	114.6
	805	4A	IWB23723	10.8	120.3
	806	4A	IWB60934	0.5	131.1
	807	4A	IWB60935	1.1	131.6
	808	4A	IWA3774	1.6	132.7
	809	4A	IWA8168	2.3	134.3
	810	4A	IWB11678	3.5	136.6
	811	4A	IWB12722	1.7	140.1
	812	4A	IWB59450	5.2	141.8
	813	4A	IWB28330	0.5	147
	814	4A	IWB27701	3.5	147.5
	815	4A	IWB35078	4.4	151
	816	4A	IWB65599	1.9	155.4
	817	4A	IWB73029	13.2	157.3
	818	4A	IWB7057	4.4	170.5
	819	4A	IWB34807	0.5	174.9
	820	4A	IWB56811	0.9	175.4
	821	4A	IWB42943	0.9	176.3
	822	4A	IWB1379	0.4	177.2
	823	4A	IWB43080	0.4	177.6
	824	4A	IWB8193	0.5	178
	825	4A	IWB48471	0.5	178.5
	826	4A	IWB61019	2.8	179
	827	4A	IWB42399	0.9	181.8
	828	4A	IWB28716	0.4	182.7
	829	4A	IWB42227	0.5	183.1
	830	4A	IWB23688	----------	183.6
	831	4B	IWB63081	9.8	0
	832	4B	IWB10146	0.5	9.8
	833	4B	IWB25036	0.9	10.3
	834	4B	IWB60835	0.9	11.2
	835	4B	IWB12468	4.9	12.1
	836	4B	IWB61098	1.2	17
	837	4B	IWB70795	1.8	18.2
	838	4B	IWB71988	2.7	20
	839	4B	IWB6355	0.6	22.7
	840	4B	IWA1768	8.4	23.3
	841	4B	IWB63894	8.6	31.7
	842	4B	IWB6080	3	40.3
	843	4B	IWB48055	0.4	43.3
	844	4B	IWA4569	0.4	43.7
	845	4B	IWB41836	1.6	44.1
	846	4B	IWB70256	2.6	45.7
	847	4B	IWA7311	1.9	48.3
	848	4B	IWB46249	2.1	50.2
	849	4B	IWB7078	15.5	52.3
	850	4B	IWA500	2.5	67.8
	851	4B	IWB56078	2.2	70.3
	852	4B	IWB7934	0.6	72.5
	853	4B	IWB11928	0.4	73.1
	854	4B	IWB6840	0.5	73.5
	855	4B	IWB73563	1.4	74
	856	4B	IWB7255	17.6	75.4
	857	4B	IWB33250	17.6	93
	858	4B	IWB9610	0.9	110.6
	859	4B	IWB68038	4.9	111.5
	860	4B	IWB1339	0.9	116.4
	861	4B	IWA2963	3.4	117.3
	862	4B	IWB44800	19.2	120.7
	863	4B	IWA7566	0.5	139.9
	864	4B	IWB35006	2.7	140.4
	865	4B	IWB8014	0.5	143.1
	866	4B	IWA3040	0.5	143.6
	867	4B	IWB74317	2.3	144.1
	868	4B	IWB75280	1.4	146.4
	869	4B	IWA3279	0.9	147.8
	870	4B	IWB29648	0.4	148.7
	871	4B	IWB6828	0.4	149.1
	872	4B	IWB4426	0.9	149.5
	873	4B	IWB38092	2.8	150.4
	874	4B	IWB33077	4.4	153.2
	875	4B	IWB74055	0.4	157.6
	876	4B	IWB60914	0.4	158
	877	4B	IWB69745	0.4	158.4
	878	4B	IWB48353	3.8	158.8
	879	4B	IWB25718	2.8	162.6
	880	4B	IWB27735	0.9	165.4
	881	4B	IWB35335	0.9	166.3
	882	4B	IWA27	4.2	167.2
	883	4B	IWB35486	3	171.4
	884	4B	IWB23476	1.9	174.4
	885	4B	IWB6477	0.9	176.3
	886	4B	IWA3770	0.5	177.2
	887	4B	IWA7555	1.9	177.7
	888	4B	IWB20226	0.9	179.6
	889	4B	IWB32456	0.4	180.5
	890	4B	IWB50454	0.4	180.9
	891	4B	IWB27443	0.9	181.3
	892	4B	IWB25608	0.9	182.2
	893	4B	IWB3256	0.4	183.1
	894	4B	IWB61635	0.3	183.5
	895	4B	IWB73234	0.4	183.8
	896	4B	IWA2469	4.4	184.2
	897	4B	IWB64319	----------	188.6
	898	4D	IWB16926	0.5	0
	899	4D	IWB32996	0.1	0.5
	900	4D	IWB15645	0.5	0.6
	901	4D	IWB56528	0.5	1.1
	902	4D	IWB15429	0.1	1.6
	903	4D	IWB41752	0.4	1.7
	904	4D	IWB25900	1.8	2.1
	905	4D	IWB15575	1.4	3.9
	906	4D	IWB20519	0.5	5.3
	907	4D	IWB36408	0.9	5.8
	908	4D	IWB46510	0.5	6.7
	909	4D	IWB18538	0.1	7.2
	910	4D	IWB15631	2.8	7.3
	911	4D	IWB28560	11.7	10.1
	912	4D	4D-359.69	12.5	21.8
	913	4D	IWB19237	7.7	34.3
	914	4D	IWB16998	1.5	42
	915	4D	IWB40152	2.8	43.5
	916	4D	IWB74880	0.1	46.3
	917	4D	IWB43289	6.6	46.4
	918	4D	IWB17789	6.6	53
	919	4D	IWB63840	3.8	59.6
	920	4D	IWB18269	3.3	63.4
	921	4D	IWB64932	0.5	66.7
	922	4D	IWB17287	0.5	67.2
	923	4D	IWB20095	1.9	67.7
	924	4D	IWB19154	1.4	69.6
	925	4D	IWB34167	9.7	71
	926	4D	IWB45045	3.3	80.7
	927	4D	IWB16262	2.8	84
	928	4D	IWB41175	6.6	86.8
	929	4D	IWB58342	0.1	93.4
	930	4D	IWB54929	7.2	93.5
	931	4D	IWB15851	2.4	100.7
	932	4D	IWB32981	----------	103.1
	933	5A	IWB24515	0.5	0
	934	5A	IWB1784	7.7	0.5
	935	5A	IWB28466	2.6	8.2
	936	5A	IWB65732	2	10.8
	937	5A	IWB7817	13	12.8
	938	5A	IWA5368	0.9	25.8
	939	5A	IWA7303	0.9	26.7
	940	5A	IWB30698	2.8	27.6
	941	5A	IWB59634	4.9	30.4
	942	5A	IWA825	19.1	35.3
	943	5A	IWB72774	0.5	54.4
	944	5A	IWB9412	0.4	54.9
	945	5A	IWB8238	0.4	55.3
	946	5A	IWB8069	0.5	55.7
	947	5A	IWB53644	1.4	56.2
	948	5A	IWB24514	2.3	57.6
	949	5A	IWA5884	0.2	59.9
	950	5A	IWB23741	0.1	60.1
	951	5A	IWB52905	0.1	60.2
	952	5A	IWB74664	0.5	60.3
	953	5A	IWB57612	1.4	60.8
	954	5A	IWB1581	0.5	62.2
	955	5A	IWB34674	0.5	62.7
	956	5A	IWB10858	0.1	63.2
	957	5A	IWB33272	0.9	63.3
	958	5A	IWB24198	0.6	64.2
	959	5A	IWB35865	1.7	64.8
	960	5A	IWB71629	0.4	66.5
	961	5A	IWB19877	0.4	66.9
	962	5A	IWA3201	0.4	67.3
	963	5A	IWB43407	0.4	67.7
	964	5A	IWB10055	0.5	68.1
	965	5A	IWB74982	3.3	68.6
	966	5A	IWB55464	2.3	71.9
	967	5A	IWB10384	0.4	74.2
	968	5A	IWB50348	0.4	74.6
	969	5A	IWB6074	8.4	75
	970	5A	IWB56521	0.5	83.4
	971	5A	IWB65830	0.5	83.9
	972	5A	IWB3888	0.4	84.4
	973	5A	IWB8344	0.4	84.8
	974	5A	IWB36755	0.9	85.2
	975	5A	IWB43908	0.5	86.1
	976	5A	IWB7414	0.9	86.6
	977	5A	IWA3717	0.9	87.5
	978	5A	IWB6762	0.5	88.4
	979	5A	IWB11069	3.3	88.9
	980	5A	IWB47184	0.6	92.2
	981	5A	IWA1669	1.2	92.8
	982	5A	IWB70054	7.2	94
	983	5A	IWB20138	1.4	101.2
	984	5A	IWB23591	3.5	102.6
	985	5A	IWB65473	1.7	106.1
	986	5A	IWB9988	0.5	107.8
	987	5A	IWB40582	0.5	108.3
	988	5A	IWB8003	5.9	108.8
	989	5A	IWB64483	0.5	114.7
	990	5A	IWA4205	0.5	115.2
	991	5A	IWB43526	1.4	115.7
	992	5A	IWB35454	1.8	117.1
	993	5A	IWB3132	1.9	118.9
	994	5A	IWB10726	0.5	120.8
	995	5A	IWA3625	2.8	121.3
	996	5A	IWB28837	0.4	124.1
	997	5A	IWB44169	4.4	124.5
	998	5A	IWB4190	0.4	128.9
	999	5A	IWB832	5.5	129.3
	1000	5A	IWB34927	2.3	134.8
	1001	5A	IWB46001	1.9	137.1
	1002	5A	IWA4744	0.5	139
	1003	5A	IWA675	0.4	139.5
	1004	5A	IWB21044	0.3	139.9
	1005	5A	IWB7242	0.4	140.2
	1006	5A	IWB5457	0.5	140.6
	1007	5A	IWB29406	7.2	141.1
	1008	5A	IWA1258	2	148.3
	1009	5A	IWB789	7.1	150.3
	1010	5A	IWB35391	11.1	157.4
	1011	5A	IWA1942	0.9	168.5
	1012	5A	IWA2856	0.5	169.4
	1013	5A	IWB65730	0.5	169.9
	1014	5A	IWA7009	3.9	170.4
	1015	5A	IWB61152	1.4	174.3
	1016	5A	IWB48095	2.2	175.7
	1017	5A	IWB3232	0.5	177.9
	1018	5A	IWB54225	0.5	178.4
	1019	5A	IWB990	0.9	178.9
	1020	5A	IWB11590	2.3	179.8
	1021	5A	IWB65282	2.6	182.1
	1022	5A	IWA2828	3.1	184.7
	1023	5A	IWA7491	4.4	187.8
	1024	5A	IWA7789	0.5	192.2
	1025	5A	IWB38700	1.4	192.7
	1026	5A	IWA5002	11	194.1
	1027	5A	IWB65661	4.4	205.1
	1028	5A	IWB68620	1	209.5
	1029	5A	IWB10235	4.3	210.5
	1030	5A	IWB24466	----------	214.8
	1031	5B	IWB7984	2.3	0
	1032	5B	5B-1.43	17.3	2.3
	1033	5B	IWB56237	0.4	19.6
	1034	5B	IWB60572	0.4	20
	1035	5B	IWB3261	0.5	20.4
	1036	5B	IWB2028	0.5	20.9
	1037	5B	IWA3457	0.9	21.4
	1038	5B	IWB53000	4.1	22.3
	1039	5B	IWB24947	4.7	26.4
	1040	5B	IWB10337	4.9	31.1
	1041	5B	IWA3033	14	36
	1042	5B	IWB8284	0.9	50
	1043	5B	IWB1854	0.9	50.9
	1044	5B	IWA6987	0.5	51.8
	1045	5B	IWA1057	1.4	52.3
	1046	5B	IWB19676	0.5	53.7
	1047	5B	IWB34667	0.5	54.2
	1048	5B	IWB2242	0.5	54.7
	1049	5B	IWA7372	0.5	55.2
	1050	5B	IWB23225	0.5	55.7
	1051	5B	IWB26156	0.5	56.2
	1052	5B	IWB42634	0.9	56.7
	1053	5B	IWB33255	0.9	57.6
	1054	5B	IWB8684	0.5	58.5
	1055	5B	IWB8505	0.4	59
	1056	5B	IWB12463	0.4	59.4
	1057	5B	IWB56335	13.2	59.8
	1058	5B	5B-435.05	12.5	73
	1059	5B	IWA2455	0.5	85.5
	1060	5B	IWB45559	0.5	86
	1061	5B	IWB73416	0.9	86.5
	1062	5B	IWB46986	0.5	87.4
	1063	5B	IWB34690	1.4	87.9
	1064	5B	IWB13598	1.9	89.3
	1065	5B	IWB57397	0.9	91.2
	1066	5B	IWB43409	0.4	92.1
	1067	5B	IWB63903	3.3	92.5
	1068	5B	IWB67644	0.5	95.8
	1069	5B	IWB73479	0.5	96.3
	1070	5B	IWB34313	0.4	96.8
	1071	5B	IWB33510	0.4	97.2
	1072	5B	IWB71908	4.4	97.6
	1073	5B	IWB35312	12.5	102
	1074	5B	IWB6830	0.5	114.5
	1075	5B	IWB3083	0.5	115
	1076	5B	IWA3002	0.9	115.5
	1077	5B	IWB9783	0.5	116.4
	1078	5B	IWB65600	0.5	116.9
	1079	5B	IWB43700	1.4	117.4
	1080	5B	IWA8395	2.3	118.8
	1081	5B	IWB11342	1.4	121.1
	1082	5B	IWB27379	1.8	122.5
	1083	5B	IWB67069	1.4	124.3
	1084	5B	IWB6245	0.9	125.7
	1085	5B	IWB74046	0.5	126.6
	1086	5B	IWB30646	0.5	127.1
	1087	5B	IWB45473	0.9	127.6
	1088	5B	IWB7931	0.5	128.5
	1089	5B	IWB8204	0.9	129
	1090	5B	IWB6889	0.5	129.9
	1091	5B	IWB33126	0.4	130.4
	1092	5B	IWB53386	0.4	130.8
	1093	5B	IWB12065	2.8	131.2
	1094	5B	IWB44512	0.4	134
	1095	5B	IWA6147	0.3	134.4
	1096	5B	IWB47967	0.3	134.7
	1097	5B	IWB13788	0.3	135
	1098	5B	IWA8250	0.4	135.3
	1099	5B	IWB72182	0.5	135.7
	1100	5B	IWB45589	6.6	136.2
	1101	5B	IWB22084	0.9	142.8
	1102	5B	IWB72049	0.5	143.7
	1103	5B	IWB29412	0.9	144.2
	1104	5B	IWB9753	3.3	145.1
	1105	5B	IWB162	6.6	148.4
	1106	5B	IWB10952	0.9	155
	1107	5B	IWB26748	1	155.9
	1108	5B	IWB10948	5.4	156.9
	1109	5B	IWB53341	0.5	162.3
	1110	5B	IWB25892	0.5	162.8
	1111	5B	IWA4748	1.1	163.3
	1112	5B	IWB6183	0.5	164.4
	1113	5B	IWA6902	0.5	164.9
	1114	5B	IWB36204	0.4	165.4
	1115	5B	IWA22	0.5	165.8
	1116	5B	IWB7085	0.5	166.3
	1117	5B	IWB26951	0.5	166.8
	1118	5B	IWB51126	0.5	167.3
	1119	5B	IWB46814	2.2	167.8
	1120	5B	IWB46237	0.5	170
	1121	5B	IWB7835	0.5	170.5
	1122	5B	IWB28628	0.9	171
	1123	5B	IWB36621	0.9	171.9
	1124	5B	IWB38192	0.5	172.8
	1125	5B	IWB54957	----------	173.3
	1126	5D	IWB49166	0.5	0
	1127	5D	IWB13808	0.1	0.5
	1128	5D	IWB28397	0.5	0.6
	1129	5D	IWB74496	0.5	1.1
	1130	5D	IWB16440	0.1	1.6
	1131	5D	IWB62058	0.4	1.7
	1132	5D	IWB42039	1.8	2.1
	1133	5D	IWB28283	1.4	3.9
	1134	5D	IWB48562	0.5	5.3
	1135	5D	IWB33416	0.9	5.8
	1136	5D	IWB49582	0.5	6.7
	1137	5D	IWB16298	0.1	7.2
	1138	5D	IWB19042	2.8	7.3
	1139	5D	IWB17502	11.7	10.1
	1140	5D	5D-358.81	12.5	21.8
	1141	5D	IWB17103	7.7	34.3
	1142	5D	IWB40845	1.5	42
	1143	5D	IWB37709	2.8	43.5
	1144	5D	IWB3517	0.1	46.3
	1145	5D	IWB28932	6.6	46.4
	1146	5D	IWB16318	6.6	53
	1147	5D	IWB15782	3.8	59.6
	1148	5D	IWB60345	3.3	63.4
	1149	5D	IWB19401	0.5	66.7
	1150	5D	IWB35500	0.5	67.2
	1151	5D	IWB21999	1.9	67.7
	1152	5D	IWB48727	1.4	69.6
	1153	5D	IWB13198	9.7	71
	1154	5D	IWB18184	3.3	80.7
	1155	5D	IWB60998	2.8	84
	1156	5D	IWB48573	6.6	86.8
	1157	5D	IWB74236	0.1	93.4
	1158	5D	IWB19375	7.2	93.5
	1159	5D	IWB33026	2.4	100.7
	1160	5D	IWB36977	0.5	103.1
	1161	5D	IWB14397	3.9	103.6
	1162	5D	IWB14544	1.4	107.5
	1163	5D	IWB53151	0.9	108.9
	1164	5D	IWB40271	1.8	109.8
	1165	5D	IWB15567	1.8	111.6
	1166	5D	IWB33268	1.4	113.4
	1167	5D	IWB56051	1.4	114.8
	1168	5D	IWB23790	0.9	116.2
	1169	5D	IWB36134	2.4	117.1
	1170	5D	IWB14970	10.2	119.5
	1171	5D	5D-525.08	4.4	129.7
	1172	5D	IWB34447	10.4	134.1
	1173	5D	IWB17539	3.4	144.5
	1174	5D	IWB18123	1.4	147.9
	1175	5D	IWB26858	0.1	149.3
	1176	5D	IWB21155	0.1	149.4
	1177	5D	IWB3327	2.8	149.5
	1178	5D	IWB29678	1.8	152.3
	1179	5D	IWB14575	1.4	154.1
	1180	5D	IWB20066	0.9	155.5
	1181	5D	IWB21120	0.5	156.4
	1182	5D	IWB37829	0.5	156.9
	1183	5D	IWB54608	----------	157.4
	1184	6A	IWB41245	1.1	0
	1185	6A	IWB54254	2	1.1
	1186	6A	IWA4961	1.1	3.1
	1187	6A	IWB57376	0.9	4.2
	1188	6A	IWA51	0.9	5.1
	1189	6A	IWB2817	9.7	6
	1190	6A	IWB33735	0.9	15.7
	1191	6A	IWB49620	0.9	16.6
	1192	6A	IWB35328	1.4	17.5
	1193	6A	IWB7500	0.5	18.9
	1194	6A	IWB9169	0.5	19.4
	1195	6A	IWB7827	0.9	19.9
	1196	6A	IWA233	0.2	20.8
	1197	6A	IWB3978	0.2	21
	1198	6A	IWB7709	1.2	21.2
	1199	6A	IWB56139	0.6	22.4
	1200	6A	IWB59541	0.5	23
	1201	6A	IWB200	0.5	23.5
	1202	6A	IWB11680	10.3	24
	1203	6A	IWB74471	0.6	34.3
	1204	6A	IWA8027	0.6	34.9
	1205	6A	IWB40405	0.6	35.5
	1206	6A	IWB63034	0.9	36.1
	1207	6A	IWB8417	0.9	37
	1208	6A	IWB35778	0.5	37.9
	1209	6A	IWB7647	0.5	38.4
	1210	6A	IWB10321	0.7	38.9
	1211	6A	IWB21483	0.7	39.6
	1212	6A	IWB7067	0.9	40.3
	1213	6A	IWB38402	0.2	41.2
	1214	6A	IWB65749	0.2	41.4
	1215	6A	IWB22698	1.8	41.6
	1216	6A	IWB72306	2.6	43.4
	1217	6A	IWA2136	2.9	46
	1218	6A	IWB74245	1.5	48.9
	1219	6A	IWB8079	1	50.4
	1220	6A	IWB8036	0.1	51.4
	1221	6A	IWB26241	0.5	51.5
	1222	6A	IWB40151	0.5	52
	1223	6A	IWB1314	2.8	52.5
	1224	6A	IWB9445	6.6	55.3
	1225	6A	IWB39339	14	61.9
	1226	6A	6A-586.99	11.1	75.9
	1227	6A	IWB3096	8.9	87
	1228	6A	IWB24870	5.6	95.9
	1229	6A	IWA5398	0.5	101.5
	1230	6A	IWB53006	1.4	102
	1231	6A	IWB7704	1.9	103.4
	1232	6A	IWB27608	6.6	105.3
	1233	6A	IWB64255	0.5	111.9
	1234	6A	IWB24306	0.5	112.4
	1235	6A	IWB75092	0.4	112.9
	1236	6A	IWB66989	0.4	113.3
	1237	6A	IWB74002	0.9	113.7
	1238	6A	IWB3130	0.4	114.6
	1239	6A	IWB56108	0.4	115
	1240	6A	IWB44539	0.4	115.4
	1241	6A	IWB23484	0.3	115.8
	1242	6A	IWA3066	0.4	116.1
	1243	6A	IWB8719	0.5	116.5
	1244	6A	IWB20745	0.6	117
	1245	6A	IWA2632	0.8	117.6
	1246	6A	IWB38204	0.8	118.4
	1247	6A	IWB8322	0.1	119.2
	1248	6A	IWB14508	1.4	119.3
	1249	6A	IWB54353	0.4	120.7
	1250	6A	IWB6395	0.5	121.1
	1251	6A	IWB11446	1.5	121.6
	1252	6A	IWB38521	1.1	123.1
	1253	6A	IWB70113	----------	124.2
	1254	6B	IWB6981	0.1	0
	1255	6B	IWB61175	1.8	0.1
	1256	6B	IWB6629	0.9	1.9
	1257	6B	IWB24997	1.9	2.8
	1258	6B	IWB42821	1.9	4.7
	1259	6B	IWB54722	0.4	6.6
	1260	6B	IWA3316	0.6	7
	1261	6B	IWB47396	0.7	7.6
	1262	6B	IWB27533	0.5	8.3
	1263	6B	IWB10969	0.5	8.8
	1264	6B	IWB23381	0.5	9.3
	1265	6B	IWB45938	0.1	9.8
	1266	6B	IWB52739	0.1	9.9
	1267	6B	IWB13906	0.1	10
	1268	6B	IWB49223	0.1	10.1
	1269	6B	IWB61321	7.8	10.2
	1270	6B	IWB26058	1.9	18
	1271	6B	IWB9194	3.3	19.9
	1272	6B	IWB7667	0.5	23.2
	1273	6B	IWB60644	0.5	23.7
	1274	6B	IWB30299	0.5	24.2
	1275	6B	IWB34432	1.8	24.7
	1276	6B	IWB54670	0.4	26.5
	1277	6B	IWB28166	10.4	26.9
	1278	6B	IWB11192	0.5	37.3
	1279	6B	IWB59119	0.4	37.8
	1280	6B	IWB48266	9.7	38.2
	1281	6B	IWB10011	0.9	47.9
	1282	6B	IWB9751	0.5	48.8
	1283	6B	IWA4745	5.5	49.3
	1284	6B	IWA7807	0.7	54.8
	1285	6B	IWB62061	0.6	55.5
	1286	6B	IWA5056	0.4	56.1
	1287	6B	IWB56852	2.3	56.5
	1288	6B	IWB70740	1.4	58.8
	1289	6B	IWA4730	0.5	60.2
	1290	6B	IWB5824	0.4	60.7
	1291	6B	IWA2937	0.4	61.1
	1292	6B	IWB35433	1.4	61.5
	1293	6B	IWB59064	0.5	62.9
	1294	6B	IWB43007	0.9	63.4
	1295	6B	IWB72416	0.4	64.3
	1296	6B	IWB60579	0.5	64.7
	1297	6B	IWB1195	0.9	65.2
	1298	6B	IWB65137	0.4	66.1
	1299	6B	IWA1662	3.3	66.5
	1300	6B	IWB72770	1.4	69.8
	1301	6B	IWA5266	0.5	71.2
	1302	6B	IWB29372	1.9	71.7
	1303	6B	IWB36369	0.5	73.6
	1304	6B	IWB73179	0.4	74.1
	1305	6B	IWB118	0.3	74.5
	1306	6B	IWB42209	0.4	74.8
	1307	6B	IWA434	0.5	75.2
	1308	6B	IWB2737	0.4	75.7
	1309	6B	IWB38340	0.4	76.1
	1310	6B	IWB39943	0.4	76.5
	1311	6B	IWB8690	0.4	76.9
	1312	6B	IWB51135	0.4	77.3
	1313	6B	IWA4848	0.5	77.7
	1314	6B	IWB66041	0.4	78.2
	1315	6B	IWB19685	0.4	78.6
	1316	6B	IWB3219	1.4	79
	1317	6B	IWB37091	0.9	80.4
	1318	6B	IWB13603	0.5	81.3
	1319	6B	IWA7084	0.5	81.8
	1320	6B	IWB48947	6.6	82.3
	1321	6B	IWB43845	2.8	88.9
	1322	6B	IWB29976	0.5	91.7
	1323	6B	IWB60190	2.8	92.2
	1324	6B	IWB232	8.4	95
	1325	6B	IWA3221	0.4	103.4
	1326	6B	IWB22095	0.9	103.8
	1327	6B	IWB14044	4.4	104.7
	1328	6B	IWB9172	0.4	109.1
	1329	6B	IWB10199	0.4	109.5
	1330	6B	IWB28805	4.4	109.9
	1331	6B	IWB8068	0.4	114.3
	1332	6B	IWA3488	0.4	114.7
	1333	6B	IWB65275	2.3	115.1
	1334	6B	IWB27812	0.9	117.4
	1335	6B	IWB19986	6	118.3
	1336	6B	IWB51603	3.9	124.3
	1337	6B	IWB10649	2.3	128.2
	1338	6B	IWB8424	0.9	130.5
	1339	6B	IWB26506	3	131.4
	1340	6B	IWB61787	4.3	134.4
	1341	6B	IWB22871	13.6	138.7
	1342	6B	6B-720.46	----------	152.3
	1343	6D	IWB38592	0.4	0
	1344	6D	IWB16758	0.9	0.4
	1345	6D	IWB38362	0.1	1.3
	1346	6D	IWB17481	0.5	1.4
	1347	6D	IWB52717	1.4	1.9
	1348	6D	IWB36276	2.3	3.3
	1349	6D	IWB18018	11	5.6
	1350	6D	6D-258.35	12.5	16.6
	1351	6D	IWB15212	9.8	29.1
	1352	6D	IWB20634	3.3	38.9
	1353	6D	IWB33802	6	42.2
	1354	6D	IWB42001	7.8	48.2
	1355	6D	IWB17437	0.5	56
	1356	6D	IWB52014	1.4	56.5
	1357	6D	IWB19124	2.3	57.9
	1358	6D	IWB60346	1.4	60.2
	1359	6D	IWB38207	10.4	61.6
	1360	6D	IWB19275	2.5	72
	1361	6D	IWB16293	5.5	74.5
	1362	6D	IWB18382	8.2	80
	1363	6D	IWB17234	4.4	88.2
	1364	6D	IWB15779	4.9	92.6
	1365	6D	IWB19521	1.4	97.5
	1366	6D	IWB16551	0.1	98.9
	1367	6D	IWB33560	1.4	99
	1368	6D	IWB23269	1.9	100.4
	1369	6D	IWB19996	0.9	102.3
	1370	6D	IWB17034	14.7	103.2
	1371	6D	6D-428.65	11.1	117.9
	1372	6D	IWB33805	1.9	129
	1373	6D	IWB33841	0.1	130.9
	1374	6D	IWB75007	2.3	131
	1375	6D	IWB25445	1.4	133.3
	1376	6D	IWB61816	1.4	134.7
	1377	6D	IWB18219	1.4	136.1
	1378	6D	IWB35343	0.5	137.5
	1379	6D	IWB16272	----------	138
	1380	7A	IWB25417	0.9	0
	1381	7A	IWB1678	1.9	0.9
	1382	7A	IWB23333	1.4	2.8
	1383	7A	IWB9269	0.4	4.2
	1384	7A	IWB56216	0.5	4.6
	1385	7A	IWA6518	0.4	5.1
	1386	7A	IWB4671	0.3	5.5
	1387	7A	IWB34076	0.4	5.8
	1388	7A	IWB5477	0.2	6.2
	1389	7A	IWB47880	0.2	6.4
	1390	7A	IWB23574	0.4	6.6
	1391	7A	IWB6665	0.1	7
	1392	7A	IWB7229	0.1	7.1
	1393	7A	IWB29233	0.5	7.2
	1394	7A	IWB6056	0.9	7.7
	1395	7A	IWB74123	2	8.6
	1396	7A	IWB35310	3.6	10.6
	1397	7A	IWB10369	0.5	14.2
	1398	7A	IWB54331	0.5	14.7
	1399	7A	IWA1735	0.5	15.2
	1400	7A	IWB11654	0.5	15.7
	1401	7A	IWB32052	0.5	16.2
	1402	7A	IWB7304	0.4	16.7
	1403	7A	IWB6076	0.1	17.1
	1404	7A	IWB27937	0.9	17.2
	1405	7A	IWB27935	2.3	18.1
	1406	7A	IWB1483	0.4	20.4
	1407	7A	IWB7899	0.5	20.8
	1408	7A	IWB9203	6	21.3
	1409	7A	IWB41259	0.5	27.3
	1410	7A	IWB8059	6	27.8
	1411	7A	IWB10757	0.5	33.8
	1412	7A	IWB40827	1.9	34.3
	1413	7A	IWB9427	2.5	36.2
	1414	7A	IWB50236	4.2	38.7
	1415	7A	IWB9078	0.9	42.9
	1416	7A	IWB74161	0.5	43.8
	1417	7A	IWB58849	1.1	44.3
	1418	7A	IWA954	1.7	45.4
	1419	7A	IWB38357	7.1	47.1
	1420	7A	IWB69456	0.5	54.2
	1421	7A	IWB68544	0.4	54.7
	1422	7A	IWB117	0.4	55.1
	1423	7A	IWB73689	0.6	55.5
	1424	7A	IWB2133	0.6	56.1
	1425	7A	IWB49383	0.6	56.7
	1426	7A	IWB72199	0.5	57.3
	1427	7A	IWB64911	0.4	57.8
	1428	7A	IWB59294	0.4	58.2
	1429	7A	IWB68515	4.3	58.6
	1430	7A	IWB11739	0.9	62.9
	1431	7A	IWB9080	0.7	63.8
	1432	7A	IWB33938	0.7	64.5
	1433	7A	IWB39614	0.5	65.2
	1434	7A	IWB9031	3.9	65.7
	1435	7A	IWB7993	1.4	69.6
	1436	7A	IWB12831	0.4	71
	1437	7A	IWB37134	2.6	71.4
	1438	7A	IWB49560	1.6	74
	1439	7A	IWB63867	0.4	75.6
	1440	7A	IWB23424	6.6	76
	1441	7A	IWA7205	0.5	82.6
	1442	7A	IWB62086	0.7	83.1
	1443	7A	IWA7419	0.6	83.8
	1444	7A	IWB72952	0.9	84.4
	1445	7A	IWB6849	1.4	85.3
	1446	7A	IWB5661	0.5	86.7
	1447	7A	IWB10470	0.5	87.2
	1448	7A	IWB35860	3.3	87.7
	1449	7A	IWB8933	0.5	91
	1450	7A	IWB34299	0.5	91.5
	1451	7A	IWB4462	0.5	92
	1452	7A	IWB62693	0.5	92.5
	1453	7A	IWB25757	1.4	93
	1454	7A	IWB4575	11.5	94.4
	1455	7A	IWB11234	5.4	105.9
	1456	7A	7A-300.04	13.6	111.3
	1457	7A	IWA1726	15.9	124.9
	1458	7A	IWA7601	0.5	140.8
	1459	7A	IWB7435	2.3	141.3
	1460	7A	IWB35861	1.4	143.6
	1461	7A	IWB713	7.2	145
	1462	7A	IWB42098	0.4	152.2
	1463	7A	IWA6670	0.4	152.6
	1464	7A	IWB42059	1.4	153
	1465	7A	IWB54658	0.9	154.4
	1466	7A	IWB36250	1.4	155.3
	1467	7A	IWB34997	0.6	156.7
	1468	7A	IWA4620	1.2	157.3
	1469	7A	IWB65620	0.4	158.5
	1470	7A	IWB24348	0.4	158.9
	1471	7A	IWA8297	6	159.3
	1472	7A	IWB23038	0.4	165.3
	1473	7A	IWA3367	5.7	165.7
	1474	7A	IWB33958	5.7	171.4
	1475	7A	IWB53308	0.5	177.1
	1476	7A	IWB53017	0.9	177.6
	1477	7A	IWA5420	0.9	178.5
	1478	7A	IWB499	4.9	179.4
	1479	7A	IWB44463	0.5	184.3
	1480	7A	IWB34840	0.5	184.8
	1481	7A	IWB40023	0.7	185.3
	1482	7A	IWB35043	0.7	186
	1483	7A	IWB25431	0.9	186.7
	1484	7A	IWB26780	0.2	187.6
	1485	7A	IWB5812	0.2	187.8
	1486	7A	IWB34640	2.2	188
	1487	7A	IWB64099	0.5	190.2
	1488	7A	IWB49784	0.5	190.7
	1489	7A	IWB74437	14.8	191.2
	1490	7A	IWB54715	4.2	206
	1491	7A	IWB18728	----------	210.2
	1492	7B	IWB25528	0.1	0
	1493	7B	IWB33120	0.1	0.1
	1494	7B	IWB65212	4.4	0.2
	1495	7B	7B-1.96	15.6	4.6
	1496	7B	IWA1525	4.8	20.2
	1497	7B	IWB6455	15	25
	1498	7B	IWA1089	0.7	40
	1499	7B	IWB35038	0.8	40.7
	1500	7B	IWB3369	3.8	41.5
	1501	7B	IWB13248	1	45.3
	1502	7B	IWB71684	8.1	46.3
	1503	7B	IWB7029	1.1	54.4
	1504	7B	IWA1314	0.9	55.5
	1505	7B	IWB10375	0.5	56.4
	1506	7B	IWA7233	0.9	56.9
	1507	7B	IWB1666	0.5	57.8
	1508	7B	IWB13142	0.9	58.3
	1509	7B	IWB1369	0.4	59.2
	1510	7B	IWB40691	11	59.6
	1511	7B	IWB56243	0.5	70.6
	1512	7B	IWA2534	0.9	71.1
	1513	7B	IWB42027	0.9	72
	1514	7B	IWB10089	2.3	72.9
	1515	7B	IWB33983	0.9	75.2
	1516	7B	IWB39015	0.9	76.1
	1517	7B	IWB60501	0.5	77
	1518	7B	IWA7105	0.5	77.5
	1519	7B	IWB4408	0.5	78
	1520	7B	IWB42964	2.1	78.5
	1521	7B	IWA660	0.7	80.6
	1522	7B	IWB73494	0.6	81.3
	1523	7B	IWB22908	2.6	81.9
	1524	7B	IWB23571	1.8	84.5
	1525	7B	IWB8488	0.9	86.3
	1526	7B	IWB71445	9.7	87.2
	1527	7B	7B-530.64	13	96.9
	1528	7B	7B-560.03	0.5	109.9
	1529	7B	IWB10797	0.5	110.4
	1530	7B	IWA437	1.4	110.9
	1531	7B	IWB38052	1.4	112.3
	1532	7B	IWB35974	1.8	113.7
	1533	7B	IWB7572	0.5	115.5
	1534	7B	IWB9018	0.9	116
	1535	7B	IWB56855	1.4	116.9
	1536	7B	IWB29268	1.3	118.3
	1537	7B	IWB56847	0.9	119.6
	1538	7B	IWB29519	0.1	120.5
	1539	7B	IWB27012	7.2	120.6
	1540	7B	IWB44359	11.7	127.8
	1541	7B	IWA4306	2.4	139.5
	1542	7B	IWB10281	0.1	141.9
	1543	7B	IWA5110	15.5	142
	1544	7B	IWB9818	0.5	157.5
	1545	7B	IWB27157	0.4	158
	1546	7B	IWB41653	0.2	158.4
	1547	7B	IWB297	0.2	158.6
	1548	7B	IWA4750	0.7	158.8
	1549	7B	IWB2669	0.7	159.5
	1550	7B	IWB63122	0.2	160.2
	1551	7B	IWB69965	0.2	160.4
	1552	7B	IWA4150	0.5	160.6
	1553	7B	IWB11312	----------	161.1
	1554	7D	IWB46409	2.9	0
	1555	7D	IWB43939	6	2.9
	1556	7D	IWB73617	2.8	8.9
	1557	7D	IWB28911	3.3	11.7
	1558	7D	IWB28954	0.5	15
	1559	7D	IWB34118	0.5	15.5
	1560	7D	IWB42704	0.1	16
	1561	7D	IWB17922	0.5	16.1
	1562	7D	IWB65002	0.1	16.6
	1563	7D	IWB42698	0.5	16.7
	1564	7D	IWB19057	0.5	17.2
	1565	7D	IWB15154	0.1	17.7
	1566	7D	IWB15258	0.4	17.8
	1567	7D	IWB34265	1.8	18.2
	1568	7D	IWB40323	1.4	20
	1569	7D	IWB17665	0.5	21.4
	1570	7D	IWB63404	0.9	21.9
	1571	7D	IWB37755	0.5	22.8
	1572	7D	IWB43564	0.1	23.3
	1573	7D	IWB18855	2.8	23.4
	1574	7D	IWB19134	11.7	26.2
	1575	7D	7D-459.39	12.5	37.9
	1576	7D	IWB18618	7.7	50.4
	1577	7D	IWB29793	1.5	58.1
	1578	7D	IWB18578	2.8	59.6
	1579	7D	IWB37082	0.1	62.4
	1580	7D	IWB43675	6.6	62.5
	1581	7D	IWB16522	6.6	69.1
	1582	7D	IWB17660	3.8	75.7
	1583	7D	IWB59890	3.3	79.5
	1584	7D	IWB57668	0.5	82.8
	1585	7D	IWB34251	0.5	83.3
	1586	7D	IWB46730	1.9	83.8
	1587	7D	IWB51870	1.4	85.7
	1588	7D	IWB34179	9.7	87.1
	1589	7D	IWB15129	3.3	96.8
	1590	7D	IWB45642	2.8	100.1
	1591	7D	IWB17919	6.6	102.9
	1592	7D	IWB14654	0.1	109.5
	1593	7D	IWB14000	7.2	109.6
	1594	7D	IWB28305	2.4	116.8
	1595	7D	IWB15334	0.5	119.2
	1596	7D	IWB34670	3.9	119.7
	1597	7D	IWB16874	1.4	123.6
	1598	7D	IWB43023	0.9	125
	1599	7D	IWB69655	1.8	125.9
	1600	7D	IWB60675	1.8	127.7
	1601	7D	IWB25131	1.4	129.5
	1602	7D	IWB20803	1.4	130.9
	1603	7D	IWB34115	0.9	132.3
	1604	7D	IWB56428	2.4	133.2
	1605	7D	IWB42460	10.2	135.6
	1606	7D	7D-625.56	4.4	145.8
	1607	7D	IWB17646	10.4	150.2
	1608	7D	IWB44953	3.4	160.6
	1609	7D	IWB11376	1.4	164
	1610	7D	IWB13723	----------	165.4
	Total	21	.	3656.4	.

## Sheet: Supp.Table6
	Supplementary Table 6 | Genotypes of 1218 RILs of Suwon11 (SW) × Qishanmai (QSM) and disease severities (%)a of 92 recombinants tested for three plant growth stages in different environments
		Genotype											Disease severity (%)
	Wheat line	SSR marker nameb											Flag leaf, fields, Gansu province, 2020			Flag leaf, fields, Shandong province, 2020			6th leaf, greenhouse, 2020			2nd leaf, greenhouse, 2020
		1D-298.35	1D-308.09	1D-310.39	1D-320.58	1D-321.25	1D-322.55	1D-325.80	1D-329.18	1D-334.83	1D-352.86	1D-356.24	Replicate 1	Replicate 2	Replicate 3	Replicate 1	Replicate 2	Replicate 3	Replicate 1	Replicate 2	Replicate 3	Replicate 1	Replicate 2	Replicate 3
	Parent QSM	A	A	A	A	A	A	A	A	A	A	A	25	20	25	20	15	20	35	40	40	95	100	100
	Parent SW	B	B	B	B	B	B	B	B	B	B	B	90	90	95	90	90	90	100	95	95	100	100	95
	92 recombinants identified from 1218 RILs based on the SSR markers 1D-298.35 and 1D-356.24 (see FIGURE 2B)
	2	A	A	B	B	B	B	B	B	B	B	B	70	65	75	45	45	55	45	40	40	90	90	95
	17	B	B	B	B	B	B	B	B	B	A	A	90	80	90	85	85	85	70	90	70	90	90	80
	19	B	B	B	B	B	B	B	B	B	A	A	90	80	90	85	85	85	60	60	80	90	100	95
	24	B	B	B	B	B	B	B	B	A	A	A	90	70	80	65	65	65	80	80	80	95	95	90
	33	A	A	A	A	A	A	A	A	A	B	B	20	20	20	35	25	25	25	30	30	90	95	95
	40	A	A	A	A	A	A	A	A	A	B	B	30	20	10	25	15	25	25	25	25	80	95	90
	50	A	A	A	A	A	A	B	B	B	B	B	40	50	30	25	30	30	25	30	30	95	85	90
	60	B	B	B	A	A	A	A	A	A	A	A	30	40	40	55	50	25	40	35	35	85	100	90
	71	B	B	B	B	B	B	B	B	B	A	A	.	90	90	75	65	80	55	55	80	90	95	90
	81	A	B	B	B	B	B	B	A	A	A	A	70	70	80	85	90	85	70	55	55	95	95	95
	118	B	B	B	B	B	B	B	B	B	A	A	90	80	90	85	85	85	70	90	70	85	85	90
	129	A	A	A	B	B	B	B	B	B	B	B	90	90	90	80	85	75	80	80	80	95	95	95
	141	B	B	B	B	B	B	B	B	B	A	A	90	90	90	75	85	65	80	90	80	95	90	85
	171	B	B	B	B	B	B	B	B	B	A	A	95	90	85	75	90	80	70	70	70	95	80	95
	189	A	A	A	B	B	B	B	B	B	B	B	95	95	85	75	90	75	80	90	80	90	90	90
	198	B	B	B	B	B	B	B	B	B	A	A	95	90	95	90	90	85	80	90	80	95	80	90
	204	A	B	B	B	B	B	B	B	A	A	A	70	80	85	75	55	75	50	50	50	85	90	95
	205	A	B	B	B	B	B	B	B	B	B	B	60	50	60	60	45	55	35	35	35	85	100	90
	215	A	A	A	B	B	B	B	B	B	B	B	55	50	55	40	50	45	30	30	30	85	90	90
	247	A	A	A	A	A	A	A	A	A	B	B	10	20	20	35	5	15	35	30	30	80	90	90
	259	A	A	A	B	B	B	B	B	B	B	B	60	70	60	35	60	80	50	50	50	90	80	95
	264	A	B	B	B	B	B	B	B	B	B	B	90	95	90	75	60	80	70	90	70	85	95	90
	294	A	B	B	B	B	B	B	B	B	B	B	95	95	90	85	85	85	60	60	60	90	85	85
	296	B	B	B	B	B	B	B	B	A	A	A	90	70	80	65	65	65	80	80	80	85	90	95
	297	A	A	A	A	A	A	A	A	A	B	B	20	30	25	35	45	35	30	30	30	85	90	90
	335	A	A	A	A	A	A	A	A	B	B	B	40	50	50	25	25	35	45	45	45	90	95	80
	387	A	A	A	B	B	B	B	B	B	B	B	85	90	90	85	85	85	65	90	65	90	90	90
	402	A	A	A	B	B	B	B	B	B	B	B	85	90	90	85	85	85	65	90	65	85	90	95
	410	B	B	B	B	B	B	B	B	B	B	A	80	90	80	75	75	75	90	90	90	100	95	90
	422	A	B	B	B	B	B	B	B	A	A	A	95	80	90	75	85	75	55	40	40	85	90	90
	430	B	B	B	B	B	B	B	B	B	A	A	95	90	95	90	90	85	80	90	80	90	95	90
	468	B	B	B	A	A	A	A	A	A	A	A	30	40	40	55	50	25	40	35	35	90	95	90
	505	A	A	A	B	B	B	B	B	B	B	B	85	90	80	85	85	65	45	50	60	85	85	95
	527	A	B	B	B	B	B	B	B	B	B	B	60	50	60	60	45	55	35	35	35	80	95	90
	531	A	A	A	A	B	B	B	B	B	B	B	75	65	70	65	75	70	85	70	70	100	100	95
	536	A	A	A	A	A	A	A	A	A	A	B	10	10	10	20	15	5	30	30	30	80	95	90
	543	A	A	A	B	B	B	B	B	B	B	B	55	50	55	40	50	45	30	30	30	90	95	85
	561	A	B	B	B	B	B	B	A	A	A	A	70	70	80	85	90	85	70	55	55	100	95	90
	569	B	B	B	A	A	A	A	A	A	A	A	40	50	30	35	15	30	50	50	50	95	95	90
	573	A	A	A	B	B	B	B	B	B	B	B	60	70	65	65	60	55	50	55	50	80	95	95
	588	A	A	A	B	B	B	B	B	B	B	B	60	70	60	35	60	80	50	50	50	90	80	90
	590	A	A	A	A	B	B	A	A	A	A	A	65	70	70	65	75	60	55	60	55	90	85	95
	596	A	A	A	A	A	A	A	A	B	B	B	20	35	20	35	25	25	30	30	25	95	85	95
	598	A	A	A	A	A	A	A	A	B	B	B	20	35	20	35	25	25	30	30	25	90	80	95
	619	A	A	A	B	B	B	B	B	B	B	B	85	90	80	85	85	65	45	50	60	90	80	90
	634	B	B	B	B	B	B	B	B	B	A	A	95	80	80	45	65	65	75	55	55	100	90	85
	653	A	A	A	A	A	A	A	A	A	B	B	20	20	20	15	35	15	30	25	25	95	95	95
	666	A	A	A	A	A	A	A	A	A	B	B	20	20	20	15	35	15	30	25	25	85	85	95
	675	A	B	B	B	B	B	B	B	B	B	B	50	65	55	55	45	55	50	55	55	85	80	90
	678	B	B	B	B	B	B	B	B	B	A	A	95	90	85	75	90	80	70	70	70	100	95	90
	695	B	B	B	B	B	B	B	B	B	B	A	80	90	80	75	75	75	90	90	90	80	90	90
	715	B	B	B	B	B	B	B	B	B	A	A	95	90	80	80	65	85	60	55	55	90	95	95
	717	A	A	A	A	A	B	B	B	B	B	B	60	60	.	55	60	55	50	50	50	90	85	85
	729	A	A	A	B	B	B	B	B	B	B	B	95	95	85	75	75	90	90	80	80	85	90	85
	741	B	B	B	B	B	B	B	B	B	A	A	90	90	90	75	65	85	90	80	80	95	85	80
	744	A	A	A	A	A	A	B	B	B	B	B	40	45	40	45	50	35	45	40	40	90	85	90
	775	A	A	A	B	B	B	B	B	B	B	B	45	50	45	35	40	45	50	40	40	90	95	85
	784	A	A	A	A	A	A	A	A	A	B	B	20	20	20	35	25	25	25	30	30	100	100	85
	820	A	B	B	B	B	B	B	B	B	B	B	50	65	55	55	45	55	50	55	55	90	80	95
	830	A	A	A	B	B	B	B	B	B	B	B	60	70	65	65	60	55	50	55	50	85	90	90
	894	B	B	B	B	B	B	B	B	B	A	A	70	85	95	70	65	85	100	60	75	85	85	95
	903	A	B	B	B	B	B	B	B	A	A	A	95	80	90	75	85	75	55	40	40	85	85	90
	910	B	B	B	A	A	A	A	A	A	A	A	40	50	30	35	15	30	50	50	50	90	85	95
	936	A	A	A	A	A	B	B	B	B	B	B	60	60	80	55	60	55	50	50	50	85	90	85
	946	A	A	A	A	A	A	A	A	A	B	B	10	20	20	35	5	15	35	30	30	95	90	95
	954	A	A	B	B	B	B	B	B	B	B	B	70	65	75	45	45	55	45	40	40	90	95	95
	958	B	B	B	B	B	B	B	B	B	A	A	95	80	80	45	45	85	75	55	55	85	90	90
	966	A	A	A	A	A	A	A	A	A	B	B	20	30	25	35	45	35	30	30	30	95	85	90
	972	B	A	A	A	A	A	A	A	A	A	A	20	30	35	25	35	25	50	40	40	90	85	95
	1007	A	A	A	A	A	A	B	B	B	B	B	40	50	50	25	25	35	45	45	45	95	90	80
	1011	A	A	A	A	A	A	A	A	A	B	B	30	20	10	25	15	25	25	25	25	90	95	90
	1022	A	A	B	B	B	B	B	B	B	B	B	50	55	60	45	55	50	45	45	45	90	80	95
	1028	A	A	A	B	B	B	B	B	B	B	B	90	90	90	80	75	85	80	80	80	85	95	90
	1030	A	A	A	B	B	B	B	B	B	B	B	45	50	45	35	40	45	50	40	40	90	85	100
	1037	B	B	B	B	B	B	B	B	B	A	A	90	90	90	85	55	75	60	55	55	90	85	85
	1039	B	B	B	B	B	B	B	B	B	A	A	95	90	90	75	.	80	55	80	55	85	95	95
	1047	A	A	B	B	B	B	B	B	B	B	B	50	55	60	45	55	50	45	45	45	80	85	95
	1055	A	A	A	A	A	A	A	A	A	A	B	30	20	20	30	35	25	40	30	30	85	85	100
	1078	A	B	B	B	B	B	B	B	B	B	B	95	90	90	75	60	80	70	70	90	95	95	85
	1092	B	A	A	A	A	A	A	A	A	A	A	20	30	35	25	35	25	50	40	40	90	85	95
	1094	A	A	A	A	A	A	A	A	A	A	B	10	10	10	20	15	5	30	30	30	85	80	100
	1101	B	B	B	B	B	B	B	B	B	A	A	90	90	90	85	55	75	60	55	55	90	80	90
	1102	A	A	A	A	B	B	A	A	A	A	A	65	70	70	65	75	60	55	60	55	95	80	90
	1111	A	A	A	A	B	B	B	B	B	B	B	75	65	70	65	75	70	85	70	70	90	80	100
	1117	B	B	B	B	B	B	B	B	B	A	A	70	85	95	70	65	85	75	60	100	85	90	95
	1150	A	A	A	A	A	A	A	A	B	B	B	40	45	40	45	50	35	45	40	40	90	90	90
	1153	A	A	A	A	A	A	A	A	A	A	B	30	20	20	30	35	25	40	30	30	95	80	85
	1166	A	B	B	B	B	B	B	B	B	B	B	95	95	90	85	85	85	60	60	60	90	85	90
	1169	B	B	B	B	B	B	B	B	B	A	A	80	90	90	85	85	85	80	60	60	85	95	85
	1178	A	A	A	A	A	A	B	B	B	B	B	40	50	30	25	30	30	25	30	30	95	85	95
	1185	A	B	B	B	B	B	A	A	A	A	A	70	80	85	75	55	75	50	50	50	80	90	95
	1210	B	B	B	B	B	B	B	B	B	A	A	95	90	80	80	65	85	60	55	55	95	85	85
	1126 non-recombinant RILs identified from 1218 RILs
	1	B	B	B	B	B	B	B	B	B	B	B	.	.	.	.	.	.	.	.	.	.	.	.
	3	A	A	A	A	A	A	A	A	A	A	A	.	.	.	.	.	.	.	.	.	.	.	.
	4	B	B	B	B	B	B	B	B	B	B	B	.	.	.	.	.	.	.	.	.	.	.	.
	5	A	A	A	A	A	A	A	A	A	A	A	.	.	.	.	.	.	.	.	.	.	.	.
	6	B	B	B	B	B	B	B	B	B	B	B	.	.	.	.	.	.	.	.	.	.	.	.
	7	A	A	A	A	A	A	A	A	A	A	A	.	.	.	.	.	.	.	.	.	.	.	.
	8	A	A	A	A	A	A	A	A	A	A	A	.	.	.	.	.	.	.	.	.	.	.	.
	9	B	B	B	B	B	B	B	B	B	B	B	.	.	.	.	.	.	.	.	.	.	.	.
	10	B	B	B	B	B	B	B	B	B	B	B	.	.	.	.	.	.	.	.	.	.	.	.
	11	A	A	A	A	A	A	A	A	A	A	A	.	.	.	.	.	.	.	.	.	.	.	.
	12	B	B	B	B	B	B	B	B	B	B	B	.	.	.	.	.	.	.	.	.	.	.	.
	13	A	A	A	A	A	A	A	A	A	A	A	.	.	.	.	.	.	.	.	.	.	.	.
	14	A	A	A	A	A	A	A	A	A	A	A	.	.	.	.	.	.	.	.	.	.	.	.
	15	B	B	B	B	B	B	B	B	B	B	B	.	.	.	.	.	.	.	.	.	.	.	.
	16	A	A	A	A	A	A	A	A	A	A	A	.	.	.	.	.	.	.	.	.	.	.	.
	18	A	A	A	A	A	A	A	A	A	A	A	.	.	.	.	.	.	.	.	.	.	.	.
	20	A	A	A	A	A	A	A	A	A	A	A	.	.	.	.	.	.	.	.	.	.	.	.
	21	B	B	B	B	B	B	B	B	B	B	B	.	.	.	.	.	.	.	.	.	.	.	.
	22	B	B	B	B	B	B	B	B	B	B	B	.	.	.	.	.	.	.	.	.	.	.	.
	23	A	A	A	A	A	A	A	A	A	A	A	.	.	.	.	.	.	.	.	.	.	.	.
	25	A	A	A	A	A	A	A	A	A	A	A	.	.	.	.	.	.	.	.	.	.	.	.
	26	A	A	A	A	A	A	A	A	A	A	A	.	.	.	.	.	.	.	.	.	.	.	.
	27	B	B	B	B	B	B	B	B	B	B	B	.	.	.	.	.	.	.	.	.	.	.	.
	28	B	B	B	B	B	B	B	B	B	B	B	.	.	.	.	.	.	.	.	.	.	.	.
	29	B	B	B	B	B	B	B	B	B	B	B	.	.	.	.	.	.	.	.	.	.	.	.
	30	A	A	A	A	A	A	A	A	A	A	A	.	.	.	.	.	.	.	.	.	.	.	.
	31	A	A	A	A	A	A	A	A	A	A	A	.	.	.	.	.	.	.	.	.	.	.	.
	32	B	B	B	B	B	B	B	B	B	B	B	.	.	.	.	.	.	.	.	.	.	.	.
	34	B	B	B	B	B	B	B	B	B	B	B	.	.	.	.	.	.	.	.	.	.	.	.
	35	A	A	A	A	A	A	A	A	A	A	A	.	.	.	.	.	.	.	.	.	.	.	.
	36	B	B	B	B	B	B	B	B	B	B	B	.	.	.	.	.	.	.	.	.	.	.	.
	37	B	B	B	B	B	B	B	B	B	B	B	.	.	.	.	.	.	.	.	.	.	.	.
	38	B	B	B	B	B	B	B	B	B	B	B	.	.	.	.	.	.	.	.	.	.	.	.
	39	B	B	B	B	B	B	B	B	B	B	B	.	.	.	.	.	.	.	.	.	.	.	.
	41	A	A	A	A	A	A	A	A	A	A	A	.	.	.	.	.	.	.	.	.	.	.	.
	42	B	B	B	B	B	B	B	B	B	B	B	.	.	.	.	.	.	.	.	.	.	.	.
	43	A	A	A	A	A	A	A	A	A	A	A	.	.	.	.	.	.	.	.	.	.	.	.
	44	B	B	B	B	B	B	B	B	B	B	B	.	.	.	.	.	.	.	.	.	.	.	.
	45	A	A	A	A	A	A	A	A	A	A	A	.	.	.	.	.	.	.	.	.	.	.	.
	46	A	A	A	A	A	A	A	A	A	A	A	.	.	.	.	.	.	.	.	.	.	.	.
	47	A	A	A	A	A	A	A	A	A	A	A	.	.	.	.	.	.	.	.	.	.	.	.
	48	B	B	B	B	B	B	B	B	B	B	B	.	.	.	.	.	.	.	.	.	.	.	.
	49	A	A	A	A	A	A	A	A	A	A	A	.	.	.	.	.	.	.	.	.	.	.	.
	51	B	B	B	B	B	B	B	B	B	B	B	.	.	.	.	.	.	.	.	.	.	.	.
	52	B	B	B	B	B	B	B	B	B	B	B	.	.	.	.	.	.	.	.	.	.	.	.
	53	A	A	A	A	A	A	A	A	A	A	A	.	.	.	.	.	.	.	.	.	.	.	.
	54	A	A	A	A	A	A	A	A	A	A	A	.	.	.	.	.	.	.	.	.	.	.	.
	55	A	A	A	A	A	A	A	A	A	A	A	.	.	.	.	.	.	.	.	.	.	.	.
	56	B	B	B	B	B	B	B	B	B	B	B	.	.	.	.	.	.	.	.	.	.	.	.
	57	A	A	A	A	A	A	A	A	A	A	A	.	.	.	.	.	.	.	.	.	.	.	.
	58	A	A	A	A	A	A	A	A	A	A	A	.	.	.	.	.	.	.	.	.	.	.	.
	59	B	B	B	B	B	B	B	B	B	B	B	.	.	.	.	.	.	.	.	.	.	.	.
	61	A	A	A	A	A	A	A	A	A	A	A	.	.	.	.	.	.	.	.	.	.	.	.
	62	B	B	B	B	B	B	B	B	B	B	B	.	.	.	.	.	.	.	.	.	.	.	.
	63	A	A	A	A	A	A	A	A	A	A	A	.	.	.	.	.	.	.	.	.	.	.	.
	64	A	A	A	A	A	A	A	A	A	A	A	.	.	.	.	.	.	.	.	.	.	.	.
	65	B	B	B	B	B	B	B	B	B	B	B	.	.	.	.	.	.	.	.	.	.	.	.
	66	A	A	A	A	A	A	A	A	A	A	A	.	.	.	.	.	.	.	.	.	.	.	.
	67	A	A	A	A	A	A	A	A	A	A	A	.	.	.	.	.	.	.	.	.	.	.	.
	68	A	A	A	A	A	A	A	A	A	A	A	.	.	.	.	.	.	.	.	.	.	.	.
	69	A	A	A	A	A	A	A	A	A	A	A	.	.	.	.	.	.	.	.	.	.	.	.
	70	A	A	A	A	A	A	A	A	A	A	A	.	.	.	.	.	.	.	.	.	.	.	.
	72	A	A	A	A	A	A	A	A	A	A	A	.	.	.	.	.	.	.	.	.	.	.	.
	73	B	B	B	B	B	B	B	B	B	B	B	.	.	.	.	.	.	.	.	.	.	.	.
	74	A	A	A	A	A	A	A	A	A	A	A	.	.	.	.	.	.	.	.	.	.	.	.
	75	B	B	B	B	B	B	B	B	B	B	B	.	.	.	.	.	.	.	.	.	.	.	.
	76	A	A	A	A	A	A	A	A	A	A	A	.	.	.	.	.	.	.	.	.	.	.	.
	77	B	B	B	B	B	B	B	B	B	B	B	.	.	.	.	.	.	.	.	.	.	.	.
	78	A	A	A	A	A	A	A	A	A	A	A	.	.	.	.	.	.	.	.	.	.	.	.
	79	B	B	B	B	B	B	B	B	B	B	B	.	.	.	.	.	.	.	.	.	.	.	.
	80	B	B	B	B	B	B	B	B	B	B	B	.	.	.	.	.	.	.	.	.	.	.	.
	82	A	A	A	A	A	A	A	A	A	A	A	.	.	.	.	.	.	.	.	.	.	.	.
	83	B	B	B	B	B	B	B	B	B	B	B	.	.	.	.	.	.	.	.	.	.	.	.
	84	B	B	B	B	B	B	B	B	B	B	B	.	.	.	.	.	.	.	.	.	.	.	.
	85	A	A	A	A	A	A	A	A	A	A	A	.	.	.	.	.	.	.	.	.	.	.	.
	86	A	A	A	A	A	A	A	A	A	A	A	.	.	.	.	.	.	.	.	.	.	.	.
	87	A	A	A	A	A	A	A	A	A	A	A	.	.	.	.	.	.	.	.	.	.	.	.
	88	A	A	A	A	A	A	A	A	A	A	A	.	.	.	.	.	.	.	.	.	.	.	.
	89	A	A	A	A	A	A	A	A	A	A	A	.	.	.	.	.	.	.	.	.	.	.	.
	90	B	B	B	B	B	B	B	B	B	B	B	.	.	.	.	.	.	.	.	.	.	.	.
	91	A	A	A	A	A	A	A	A	A	A	A	.	.	.	.	.	.	.	.	.	.	.	.
	92	B	B	B	B	B	B	B	B	B	B	B	.	.	.	.	.	.	.	.	.	.	.	.
	93	A	A	A	A	A	A	A	A	A	A	A	.	.	.	.	.	.	.	.	.	.	.	.
	94	B	B	B	B	B	B	B	B	B	B	B	.	.	.	.	.	.	.	.	.	.	.	.
	95	B	B	B	B	B	B	B	B	B	B	B	.	.	.	.	.	.	.	.	.	.	.	.
	96	A	A	A	A	A	A	A	A	A	A	A	.	.	.	.	.	.	.	.	.	.	.	.
	97	B	B	B	B	B	B	B	B	B	B	B	.	.	.	.	.	.	.	.	.	.	.	.
	98	B	B	B	B	B	B	B	B	B	B	B	.	.	.	.	.	.	.	.	.	.	.	.
	99	A	A	A	A	A	A	A	A	A	A	A	.	.	.	.	.	.	.	.	.	.	.	.
	100	B	B	B	B	B	B	B	B	B	B	B	.	.	.	.	.	.	.	.	.	.	.	.
	101	B	B	B	B	B	B	B	B	B	B	B	.	.	.	.	.	.	.	.	.	.	.	.
	102	B	B	B	B	B	B	B	B	B	B	B	.	.	.	.	.	.	.	.	.	.	.	.
	103	A	A	A	A	A	A	A	A	A	A	A	.	.	.	.	.	.	.	.	.	.	.	.
	104	A	A	A	A	A	A	A	A	A	A	A	.	.	.	.	.	.	.	.	.	.	.	.
	105	B	B	B	B	B	B	B	B	B	B	B	.	.	.	.	.	.	.	.	.	.	.	.
	106	A	A	A	A	A	A	A	A	A	A	A	.	.	.	.	.	.	.	.	.	.	.	.
	107	A	A	A	A	A	A	A	A	A	A	A	.	.	.	.	.	.	.	.	.	.	.	.
	108	B	B	B	B	B	B	B	B	B	B	B	.	.	.	.	.	.	.	.	.	.	.	.
	109	A	A	A	A	A	A	A	A	A	A	A	.	.	.	.	.	.	.	.	.	.	.	.
	110	B	B	B	B	B	B	B	B	B	B	B	.	.	.	.	.	.	.	.	.	.	.	.
	111	A	A	A	A	A	A	A	A	A	A	A	.	.	.	.	.	.	.	.	.	.	.	.
	112	A	A	A	A	A	A	A	A	A	A	A	.	.	.	.	.	.	.	.	.	.	.	.
	113	A	A	A	A	A	A	A	A	A	A	A	.	.	.	.	.	.	.	.	.	.	.	.
	114	A	A	A	A	A	A	A	A	A	A	A	.	.	.	.	.	.	.	.	.	.	.	.
	115	A	A	A	A	A	A	A	A	A	A	A	.	.	.	.	.	.	.	.	.	.	.	.
	116	B	B	B	B	B	B	B	B	B	B	B	.	.	.	.	.	.	.	.	.	.	.	.
	117	B	B	B	B	B	B	B	B	B	B	B	.	.	.	.	.	.	.	.	.	.	.	.
	119	A	A	A	A	A	A	A	A	A	A	A	.	.	.	.	.	.	.	.	.	.	.	.
	120	B	B	B	B	B	B	B	B	B	B	B	.	.	.	.	.	.	.	.	.	.	.	.
	121	B	B	B	B	B	B	B	B	B	B	B	.	.	.	.	.	.	.	.	.	.	.	.
	122	A	A	A	A	A	A	A	A	A	A	A	.	.	.	.	.	.	.	.	.	.	.	.
	123	B	B	B	B	B	B	B	B	B	B	B	.	.	.	.	.	.	.	.	.	.	.	.
	124	B	B	B	B	B	B	B	B	B	B	B	.	.	.	.	.	.	.	.	.	.	.	.
	125	A	A	A	A	A	A	A	A	A	A	A	.	.	.	.	.	.	.	.	.	.	.	.
	126	A	A	A	A	A	A	A	A	A	A	A	.	.	.	.	.	.	.	.	.	.	.	.
	127	B	B	B	B	B	B	B	B	B	B	B	.	.	.	.	.	.	.	.	.	.	.	.
	128	B	B	B	B	B	B	B	B	B	B	B	.	.	.	.	.	.	.	.	.	.	.	.
	130	A	A	A	A	A	A	A	A	A	A	A	.	.	.	.	.	.	.	.	.	.	.	.
	131	A	A	A	A	A	A	A	A	A	A	A	.	.	.	.	.	.	.	.	.	.	.	.
	132	A	A	A	A	A	A	A	A	A	A	A	.	.	.	.	.	.	.	.	.	.	.	.
	133	A	A	A	A	A	A	A	A	A	A	A	.	.	.	.	.	.	.	.	.	.	.	.
	134	B	B	B	B	B	B	B	B	B	B	B	.	.	.	.	.	.	.	.	.	.	.	.
	135	A	A	A	A	A	A	A	A	A	A	A	.	.	.	.	.	.	.	.	.	.	.	.
	136	B	B	B	B	B	B	B	B	B	B	B	.	.	.	.	.	.	.	.	.	.	.	.
	137	A	A	A	A	A	A	A	A	A	A	A	.	.	.	.	.	.	.	.	.	.	.	.
	138	B	B	B	B	B	B	B	B	B	B	B	.	.	.	.	.	.	.	.	.	.	.	.
	139	A	A	A	A	A	A	A	A	A	A	A	.	.	.	.	.	.	.	.	.	.	.	.
	140	B	B	B	B	B	B	B	B	B	B	B	.	.	.	.	.	.	.	.	.	.	.	.
	142	B	B	B	B	B	B	B	B	B	B	B	.	.	.	.	.	.	.	.	.	.	.	.
	143	A	A	A	A	A	A	A	A	A	A	A	.	.	.	.	.	.	.	.	.	.	.	.
	144	B	B	B	B	B	B	B	B	B	B	B	.	.	.	.	.	.	.	.	.	.	.	.
	145	A	A	A	A	A	A	A	A	A	A	A	.	.	.	.	.	.	.	.	.	.	.	.
	146	B	B	B	B	B	B	B	B	B	B	B	.	.	.	.	.	.	.	.	.	.	.	.
	147	B	B	B	B	B	B	B	B	B	B	B	.	.	.	.	.	.	.	.	.	.	.	.
	148	A	A	A	A	A	A	A	A	A	A	A	.	.	.	.	.	.	.	.	.	.	.	.
	149	A	A	A	A	A	A	A	A	A	A	A	.	.	.	.	.	.	.	.	.	.	.	.
	150	B	B	B	B	B	B	B	B	B	B	B	.	.	.	.	.	.	.	.	.	.	.	.
	151	A	A	A	A	A	A	A	A	A	A	A	.	.	.	.	.	.	.	.	.	.	.	.
	152	A	A	A	A	A	A	A	A	A	A	A	.	.	.	.	.	.	.	.	.	.	.	.
	153	A	A	A	A	A	A	A	A	A	A	A	.	.	.	.	.	.	.	.	.	.	.	.
	154	B	B	B	B	B	B	B	B	B	B	B	.	.	.	.	.	.	.	.	.	.	.	.
	155	A	A	A	A	A	A	A	A	A	A	A	.	.	.	.	.	.	.	.	.	.	.	.
	156	A	A	A	A	A	A	A	A	A	A	A	.	.	.	.	.	.	.	.	.	.	.	.
	157	B	B	B	B	B	B	B	B	B	B	B	.	.	.	.	.	.	.	.	.	.	.	.
	158	A	A	A	A	A	A	A	A	A	A	A	.	.	.	.	.	.	.	.	.	.	.	.
	159	A	A	A	A	A	A	A	A	A	A	A	.	.	.	.	.	.	.	.	.	.	.	.
	160	B	B	B	B	B	B	B	B	B	B	B	.	.	.	.	.	.	.	.	.	.	.	.
	161	B	B	B	B	B	B	B	B	B	B	B	.	.	.	.	.	.	.	.	.	.	.	.
	162	A	A	A	A	A	A	A	A	A	A	A	.	.	.	.	.	.	.	.	.	.	.	.
	163	A	A	A	A	A	A	A	A	A	A	A	.	.	.	.	.	.	.	.	.	.	.	.
	164	B	B	B	B	B	B	B	B	B	B	B	.	.	.	.	.	.	.	.	.	.	.	.
	165	B	B	B	B	B	B	B	B	B	B	B	.	.	.	.	.	.	.	.	.	.	.	.
	166	A	A	A	A	A	A	A	A	A	A	A	.	.	.	.	.	.	.	.	.	.	.	.
	167	A	A	A	A	A	A	A	A	A	A	A	.	.	.	.	.	.	.	.	.	.	.	.
	168	B	B	B	B	B	B	B	B	B	B	B	.	.	.	.	.	.	.	.	.	.	.	.
	169	B	B	B	B	B	B	B	B	B	B	B	.	.	.	.	.	.	.	.	.	.	.	.
	170	A	A	A	A	A	A	A	A	A	A	A	.	.	.	.	.	.	.	.	.	.	.	.
	172	A	A	A	A	A	A	A	A	A	A	A	.	.	.	.	.	.	.	.	.	.	.	.
	173	B	B	B	B	B	B	B	B	B	B	B	.	.	.	.	.	.	.	.	.	.	.	.
	174	A	A	A	A	A	A	A	A	A	A	A	.	.	.	.	.	.	.	.	.	.	.	.
	175	B	B	B	B	B	B	B	B	B	B	B	.	.	.	.	.	.	.	.	.	.	.	.
	176	A	A	A	A	A	A	A	A	A	A	A	.	.	.	.	.	.	.	.	.	.	.	.
	177	B	B	B	B	B	B	B	B	B	B	B	.	.	.	.	.	.	.	.	.	.	.	.
	178	B	B	B	B	B	B	B	B	B	B	B	.	.	.	.	.	.	.	.	.	.	.	.
	179	A	A	A	A	A	A	A	A	A	A	A	.	.	.	.	.	.	.	.	.	.	.	.
	180	A	A	A	A	A	A	A	A	A	A	A	.	.	.	.	.	.	.	.	.	.	.	.
	181	B	B	B	B	B	B	B	B	B	B	B	.	.	.	.	.	.	.	.	.	.	.	.
	182	B	B	B	B	B	B	B	B	B	B	B	.	.	.	.	.	.	.	.	.	.	.	.
	183	B	B	B	B	B	B	B	B	B	B	B	.	.	.	.	.	.	.	.	.	.	.	.
	184	A	A	A	A	A	A	A	A	A	A	A	.	.	.	.	.	.	.	.	.	.	.	.
	185	A	A	A	A	A	A	A	A	A	A	A	.	.	.	.	.	.	.	.	.	.	.	.
	186	A	A	A	A	A	A	A	A	A	A	A	.	.	.	.	.	.	.	.	.	.	.	.
	187	A	A	A	A	A	A	A	A	A	A	A	.	.	.	.	.	.	.	.	.	.	.	.
	188	A	A	A	A	A	A	A	A	A	A	A	.	.	.	.	.	.	.	.	.	.	.	.
	190	A	A	A	A	A	A	A	A	A	A	A	.	.	.	.	.	.	.	.	.	.	.	.
	191	A	A	A	A	A	A	A	A	A	A	A	.	.	.	.	.	.	.	.	.	.	.	.
	192	A	A	A	A	A	A	A	A	A	A	A	.	.	.	.	.	.	.	.	.	.	.	.
	193	A	A	A	A	A	A	A	A	A	A	A	.	.	.	.	.	.	.	.	.	.	.	.
	194	A	A	A	A	A	A	A	A	A	A	A	.	.	.	.	.	.	.	.	.	.	.	.
	195	A	A	A	A	A	A	A	A	A	A	A	.	.	.	.	.	.	.	.	.	.	.	.
	196	A	A	A	A	A	A	A	A	A	A	A	.	.	.	.	.	.	.	.	.	.	.	.
	197	B	B	B	B	B	B	B	B	B	B	B	.	.	.	.	.	.	.	.	.	.	.	.
	199	B	B	B	B	B	B	B	B	B	B	B	.	.	.	.	.	.	.	.	.	.	.	.
	200	B	B	B	B	B	B	B	B	B	B	B	.	.	.	.	.	.	.	.	.	.	.	.
	201	B	B	B	B	B	B	B	B	B	B	B	.	.	.	.	.	.	.	.	.	.	.	.
	202	B	B	B	B	B	B	B	B	B	B	B	.	.	.	.	.	.	.	.	.	.	.	.
	203	B	B	B	B	B	B	B	B	B	B	B	.	.	.	.	.	.	.	.	.	.	.	.
	206	A	A	A	A	A	A	A	A	A	A	A	.	.	.	.	.	.	.	.	.	.	.	.
	207	A	A	A	A	A	A	A	A	A	A	A	.	.	.	.	.	.	.	.	.	.	.	.
	208	B	B	B	B	B	B	B	B	B	B	B	.	.	.	.	.	.	.	.	.	.	.	.
	209	B	B	B	B	B	B	B	B	B	B	B	.	.	.	.	.	.	.	.	.	.	.	.
	210	A	A	A	A	A	A	A	A	A	A	A	.	.	.	.	.	.	.	.	.	.	.	.
	211	A	A	A	A	A	A	A	A	A	A	A	.	.	.	.	.	.	.	.	.	.	.	.
	212	B	B	B	B	B	B	B	B	B	B	B	.	.	.	.	.	.	.	.	.	.	.	.
	213	A	A	A	A	A	A	A	A	A	A	A	.	.	.	.	.	.	.	.	.	.	.	.
	214	A	A	A	A	A	A	A	A	A	A	A	.	.	.	.	.	.	.	.	.	.	.	.
	216	B	B	B	B	B	B	B	B	B	B	B	.	.	.	.	.	.	.	.	.	.	.	.
	217	B	B	B	B	B	B	B	B	B	B	B	.	.	.	.	.	.	.	.	.	.	.	.
	218	A	A	A	A	A	A	A	A	A	A	A	.	.	.	.	.	.	.	.	.	.	.	.
	219	B	B	B	B	B	B	B	B	B	B	B	.	.	.	.	.	.	.	.	.	.	.	.
	220	A	A	A	A	A	A	A	A	A	A	A	.	.	.	.	.	.	.	.	.	.	.	.
	221	B	B	B	B	B	B	B	B	B	B	B	.	.	.	.	.	.	.	.	.	.	.	.
	222	A	A	A	A	A	A	A	A	A	A	A	.	.	.	.	.	.	.	.	.	.	.	.
	223	B	B	B	B	B	B	B	B	B	B	B	.	.	.	.	.	.	.	.	.	.	.	.
	224	A	A	A	A	A	A	A	A	A	A	A	.	.	.	.	.	.	.	.	.	.	.	.
	225	B	B	B	B	B	B	B	B	B	B	B	.	.	.	.	.	.	.	.	.	.	.	.
	226	A	A	A	A	A	A	A	A	A	A	A	.	.	.	.	.	.	.	.	.	.	.	.
	227	A	A	A	A	A	A	A	A	A	A	A	.	.	.	.	.	.	.	.	.	.	.	.
	228	A	A	A	A	A	A	A	A	A	A	A	.	.	.	.	.	.	.	.	.	.	.	.
	229	B	B	B	B	B	B	B	B	B	B	B	.	.	.	.	.	.	.	.	.	.	.	.
	230	B	B	B	B	B	B	B	B	B	B	B	.	.	.	.	.	.	.	.	.	.	.	.
	231	A	A	A	A	A	A	A	A	A	A	A	.	.	.	.	.	.	.	.	.	.	.	.
	232	A	A	A	A	A	A	A	A	A	A	A	.	.	.	.	.	.	.	.	.	.	.	.
	233	B	B	B	B	B	B	B	B	B	B	B	.	.	.	.	.	.	.	.	.	.	.	.
	234	B	B	B	B	B	B	B	B	B	B	B	.	.	.	.	.	.	.	.	.	.	.	.
	235	A	A	A	A	A	A	A	A	A	A	A	.	.	.	.	.	.	.	.	.	.	.	.
	236	A	A	A	A	A	A	A	A	A	A	A	.	.	.	.	.	.	.	.	.	.	.	.
	237	B	B	B	B	B	B	B	B	B	B	B	.	.	.	.	.	.	.	.	.	.	.	.
	238	B	B	B	B	B	B	B	B	B	B	B	.	.	.	.	.	.	.	.	.	.	.	.
	239	B	B	B	B	B	B	B	B	B	B	B	.	.	.	.	.	.	.	.	.	.	.	.
	240	A	A	A	A	A	A	A	A	A	A	A	.	.	.	.	.	.	.	.	.	.	.	.
	241	A	A	A	A	A	A	A	A	A	A	A	.	.	.	.	.	.	.	.	.	.	.	.
	242	B	B	B	B	B	B	B	B	B	B	B	.	.	.	.	.	.	.	.	.	.	.	.
	243	A	A	A	A	A	A	A	A	A	A	A	.	.	.	.	.	.	.	.	.	.	.	.
	244	A	A	A	A	A	A	A	A	A	A	A	.	.	.	.	.	.	.	.	.	.	.	.
	245	B	B	B	B	B	B	B	B	B	B	B	.	.	.	.	.	.	.	.	.	.	.	.
	246	B	B	B	B	B	B	B	B	B	B	B	.	.	.	.	.	.	.	.	.	.	.	.
	248	B	B	B	B	B	B	B	B	B	B	B	.	.	.	.	.	.	.	.	.	.	.	.
	249	B	B	B	B	B	B	B	B	B	B	B	.	.	.	.	.	.	.	.	.	.	.	.
	250	A	A	A	A	A	A	A	A	A	A	A	.	.	.	.	.	.	.	.	.	.	.	.
	251	A	A	A	A	A	A	A	A	A	A	A	.	.	.	.	.	.	.	.	.	.	.	.
	252	B	B	B	B	B	B	B	B	B	B	B	.	.	.	.	.	.	.	.	.	.	.	.
	253	A	A	A	A	A	A	A	A	A	A	A	.	.	.	.	.	.	.	.	.	.	.	.
	254	A	A	A	A	A	A	A	A	A	A	A	.	.	.	.	.	.	.	.	.	.	.	.
	255	A	A	A	A	A	A	A	A	A	A	A	.	.	.	.	.	.	.	.	.	.	.	.
	256	A	A	A	A	A	A	A	A	A	A	A	.	.	.	.	.	.	.	.	.	.	.	.
	257	B	B	B	B	B	B	B	B	B	B	B	.	.	.	.	.	.	.	.	.	.	.	.
	258	B	B	B	B	B	B	B	B	B	B	B	.	.	.	.	.	.	.	.	.	.	.	.
	260	A	A	A	A	A	A	A	A	A	A	A	.	.	.	.	.	.	.	.	.	.	.	.
	261	A	A	A	A	A	A	A	A	A	A	A	.	.	.	.	.	.	.	.	.	.	.	.
	262	A	A	A	A	A	A	A	A	A	A	A	.	.	.	.	.	.	.	.	.	.	.	.
	263	A	A	A	A	A	A	A	A	A	A	A	.	.	.	.	.	.	.	.	.	.	.	.
	265	A	A	A	A	A	A	A	A	A	A	A	.	.	.	.	.	.	.	.	.	.	.	.
	266	A	A	A	A	A	A	A	A	A	A	A	.	.	.	.	.	.	.	.	.	.	.	.
	267	B	B	B	B	B	B	B	B	B	B	B	.	.	.	.	.	.	.	.	.	.	.	.
	268	B	B	B	B	B	B	B	B	B	B	B	.	.	.	.	.	.	.	.	.	.	.	.
	269	A	A	A	A	A	A	A	A	A	A	A	.	.	.	.	.	.	.	.	.	.	.	.
	270	A	A	A	A	A	A	A	A	A	A	A	.	.	.	.	.	.	.	.	.	.	.	.
	271	B	B	B	B	B	B	B	B	B	B	B	.	.	.	.	.	.	.	.	.	.	.	.
	272	B	B	B	B	B	B	B	B	B	B	B	.	.	.	.	.	.	.	.	.	.	.	.
	273	B	B	B	B	B	B	B	B	B	B	B	.	.	.	.	.	.	.	.	.	.	.	.
	274	A	A	A	A	A	A	A	A	A	A	A	.	.	.	.	.	.	.	.	.	.	.	.
	275	B	B	B	B	B	B	B	B	B	B	B	.	.	.	.	.	.	.	.	.	.	.	.
	276	A	A	A	A	A	A	A	A	A	A	A	.	.	.	.	.	.	.	.	.	.	.	.
	277	B	B	B	B	B	B	B	B	B	B	B	.	.	.	.	.	.	.	.	.	.	.	.
	278	A	A	A	A	A	A	A	A	A	A	A	.	.	.	.	.	.	.	.	.	.	.	.
	279	A	A	A	A	A	A	A	A	A	A	A	.	.	.	.	.	.	.	.	.	.	.	.
	280	A	A	A	A	A	A	A	A	A	A	A	.	.	.	.	.	.	.	.	.	.	.	.
	281	B	B	B	B	B	B	B	B	B	B	B	.	.	.	.	.	.	.	.	.	.	.	.
	282	B	B	B	B	B	B	B	B	B	B	B	.	.	.	.	.	.	.	.	.	.	.	.
	283	A	A	A	A	A	A	A	A	A	A	A	.	.	.	.	.	.	.	.	.	.	.	.
	284	B	B	B	B	B	B	B	B	B	B	B	.	.	.	.	.	.	.	.	.	.	.	.
	285	A	A	A	A	A	A	A	A	A	A	A	.	.	.	.	.	.	.	.	.	.	.	.
	286	B	B	B	B	B	B	B	B	B	B	B	.	.	.	.	.	.	.	.	.	.	.	.
	287	B	B	B	B	B	B	B	B	B	B	B	.	.	.	.	.	.	.	.	.	.	.	.
	288	A	A	A	A	A	A	A	A	A	A	A	.	.	.	.	.	.	.	.	.	.	.	.
	289	B	B	B	B	B	B	B	B	B	B	B	.	.	.	.	.	.	.	.	.	.	.	.
	290	B	B	B	B	B	B	B	B	B	B	B	.	.	.	.	.	.	.	.	.	.	.	.
	291	B	B	B	B	B	B	B	B	B	B	B	.	.	.	.	.	.	.	.	.	.	.	.
	292	A	A	A	A	A	A	A	A	A	A	A	.	.	.	.	.	.	.	.	.	.	.	.
	293	B	B	B	B	B	B	B	B	B	B	B	.	.	.	.	.	.	.	.	.	.	.	.
	295	A	A	A	A	A	A	A	A	A	A	A	.	.	.	.	.	.	.	.	.	.	.	.
	298	A	A	A	A	A	A	A	A	A	A	A	.	.	.	.	.	.	.	.	.	.	.	.
	299	A	A	A	A	A	A	A	A	A	A	A	.	.	.	.	.	.	.	.	.	.	.	.
	300	B	B	B	B	B	B	B	B	B	B	B	.	.	.	.	.	.	.	.	.	.	.	.
	301	B	B	B	B	B	B	B	B	B	B	B	.	.	.	.	.	.	.	.	.	.	.	.
	302	B	B	B	B	B	B	B	B	B	B	B	.	.	.	.	.	.	.	.	.	.	.	.
	303	B	B	B	B	B	B	B	B	B	B	B	.	.	.	.	.	.	.	.	.	.	.	.
	304	A	A	A	A	A	A	A	A	A	A	A	.	.	.	.	.	.	.	.	.	.	.	.
	305	A	A	A	A	A	A	A	A	A	A	A	.	.	.	.	.	.	.	.	.	.	.	.
	306	A	A	A	A	A	A	A	A	A	A	A	.	.	.	.	.	.	.	.	.	.	.	.
	307	A	A	A	A	A	A	A	A	A	A	A	.	.	.	.	.	.	.	.	.	.	.	.
	308	A	A	A	A	A	A	A	A	A	A	A	.	.	.	.	.	.	.	.	.	.	.	.
	309	B	B	B	B	B	B	B	B	B	B	B	.	.	.	.	.	.	.	.	.	.	.	.
	310	B	B	B	B	B	B	B	B	B	B	B	.	.	.	.	.	.	.	.	.	.	.	.
	311	A	A	A	A	A	A	A	A	A	A	A	.	.	.	.	.	.	.	.	.	.	.	.
	312	B	B	B	B	B	B	B	B	B	B	B	.	.	.	.	.	.	.	.	.	.	.	.
	313	A	A	A	A	A	A	A	A	A	A	A	.	.	.	.	.	.	.	.	.	.	.	.
	314	A	A	A	A	A	A	A	A	A	A	A	.	.	.	.	.	.	.	.	.	.	.	.
	315	A	A	A	A	A	A	A	A	A	A	A	.	.	.	.	.	.	.	.	.	.	.	.
	316	B	B	B	B	B	B	B	B	B	B	B	.	.	.	.	.	.	.	.	.	.	.	.
	317	A	A	A	A	A	A	A	A	A	A	A	.	.	.	.	.	.	.	.	.	.	.	.
	318	A	A	A	A	A	A	A	A	A	A	A	.	.	.	.	.	.	.	.	.	.	.	.
	319	A	A	A	A	A	A	A	A	A	A	A	.	.	.	.	.	.	.	.	.	.	.	.
	320	B	B	B	B	B	B	B	B	B	B	B	.	.	.	.	.	.	.	.	.	.	.	.
	321	B	B	B	B	B	B	B	B	B	B	B	.	.	.	.	.	.	.	.	.	.	.	.
	322	A	A	A	A	A	A	A	A	A	A	A	.	.	.	.	.	.	.	.	.	.	.	.
	323	A	A	A	A	A	A	A	A	A	A	A	.	.	.	.	.	.	.	.	.	.	.	.
	324	B	B	B	B	B	B	B	B	B	B	B	.	.	.	.	.	.	.	.	.	.	.	.
	325	B	B	B	B	B	B	B	B	B	B	B	.	.	.	.	.	.	.	.	.	.	.	.
	326	A	A	A	A	A	A	A	A	A	A	A	.	.	.	.	.	.	.	.	.	.	.	.
	327	A	A	A	A	A	A	A	A	A	A	A	.	.	.	.	.	.	.	.	.	.	.	.
	328	A	A	A	A	A	A	A	A	A	A	A	.	.	.	.	.	.	.	.	.	.	.	.
	329	A	A	A	A	A	A	A	A	A	A	A	.	.	.	.	.	.	.	.	.	.	.	.
	330	A	A	A	A	A	A	A	A	A	A	A	.	.	.	.	.	.	.	.	.	.	.	.
	331	B	B	B	B	B	B	B	B	B	B	B	.	.	.	.	.	.	.	.	.	.	.	.
	332	B	B	B	B	B	B	B	B	B	B	B	.	.	.	.	.	.	.	.	.	.	.	.
	333	A	A	A	A	A	A	A	A	A	A	A	.	.	.	.	.	.	.	.	.	.	.	.
	334	A	A	A	A	A	A	A	A	A	A	A	.	.	.	.	.	.	.	.	.	.	.	.
	336	A	A	A	A	A	A	A	A	A	A	A	.	.	.	.	.	.	.	.	.	.	.	.
	337	B	B	B	B	B	B	B	B	B	B	B	.	.	.	.	.	.	.	.	.	.	.	.
	338	B	B	B	B	B	B	B	B	B	B	B	.	.	.	.	.	.	.	.	.	.	.	.
	339	B	B	B	B	B	B	B	B	B	B	B	.	.	.	.	.	.	.	.	.	.	.	.
	340	A	A	A	A	A	A	A	A	A	A	A	.	.	.	.	.	.	.	.	.	.	.	.
	341	B	B	B	B	B	B	B	B	B	B	B	.	.	.	.	.	.	.	.	.	.	.	.
	342	B	B	B	B	B	B	B	B	B	B	B	.	.	.	.	.	.	.	.	.	.	.	.
	343	A	A	A	A	A	A	A	A	A	A	A	.	.	.	.	.	.	.	.	.	.	.	.
	344	B	B	B	B	B	B	B	B	B	B	B	.	.	.	.	.	.	.	.	.	.	.	.
	345	B	B	B	B	B	B	B	B	B	B	B	.	.	.	.	.	.	.	.	.	.	.	.
	346	A	A	A	A	A	A	A	A	A	A	A	.	.	.	.	.	.	.	.	.	.	.	.
	347	B	B	B	B	B	B	B	B	B	B	B	.	.	.	.	.	.	.	.	.	.	.	.
	348	A	A	A	A	A	A	A	A	A	A	A	.	.	.	.	.	.	.	.	.	.	.	.
	349	A	A	A	A	A	A	A	A	A	A	A	.	.	.	.	.	.	.	.	.	.	.	.
	350	B	B	B	B	B	B	B	B	B	B	B	.	.	.	.	.	.	.	.	.	.	.	.
	351	B	B	B	B	B	B	B	B	B	B	B	.	.	.	.	.	.	.	.	.	.	.	.
	352	A	A	A	A	A	A	A	A	A	A	A	.	.	.	.	.	.	.	.	.	.	.	.
	353	A	A	A	A	A	A	A	A	A	A	A	.	.	.	.	.	.	.	.	.	.	.	.
	354	B	B	B	B	B	B	B	B	B	B	B	.	.	.	.	.	.	.	.	.	.	.	.
	355	A	A	A	A	A	A	A	A	A	A	A	.	.	.	.	.	.	.	.	.	.	.	.
	356	B	B	B	B	B	B	B	B	B	B	B	.	.	.	.	.	.	.	.	.	.	.	.
	357	B	B	B	B	B	B	B	B	B	B	B	.	.	.	.	.	.	.	.	.	.	.	.
	358	A	A	A	A	A	A	A	A	A	A	A	.	.	.	.	.	.	.	.	.	.	.	.
	359	A	A	A	A	A	A	A	A	A	A	A	.	.	.	.	.	.	.	.	.	.	.	.
	360	B	B	B	B	B	B	B	B	B	B	B	.	.	.	.	.	.	.	.	.	.	.	.
	361	B	B	B	B	B	B	B	B	B	B	B	.	.	.	.	.	.	.	.	.	.	.	.
	362	A	A	A	A	A	A	A	A	A	A	A	.	.	.	.	.	.	.	.	.	.	.	.
	363	A	A	A	A	A	A	A	A	A	A	A	.	.	.	.	.	.	.	.	.	.	.	.
	364	A	A	A	A	A	A	A	A	A	A	A	.	.	.	.	.	.	.	.	.	.	.	.
	365	B	B	B	B	B	B	B	B	B	B	B	.	.	.	.	.	.	.	.	.	.	.	.
	366	A	A	A	A	A	A	A	A	A	A	A	.	.	.	.	.	.	.	.	.	.	.	.
	367	B	B	B	B	B	B	B	B	B	B	B	.	.	.	.	.	.	.	.	.	.	.	.
	368	A	A	A	A	A	A	A	A	A	A	A	.	.	.	.	.	.	.	.	.	.	.	.
	369	A	A	A	A	A	A	A	A	A	A	A	.	.	.	.	.	.	.	.	.	.	.	.
	370	A	A	A	A	A	A	A	A	A	A	A	.	.	.	.	.	.	.	.	.	.	.	.
	371	A	A	A	A	A	A	A	A	A	A	A	.	.	.	.	.	.	.	.	.	.	.	.
	372	B	B	B	B	B	B	B	B	B	B	B	.	.	.	.	.	.	.	.	.	.	.	.
	373	A	A	A	A	A	A	A	A	A	A	A	.	.	.	.	.	.	.	.	.	.	.	.
	374	A	A	A	A	A	A	A	A	A	A	A	.	.	.	.	.	.	.	.	.	.	.	.
	375	A	A	A	A	A	A	A	A	A	A	A	.	.	.	.	.	.	.	.	.	.	.	.
	376	B	B	B	B	B	B	B	B	B	B	B	.	.	.	.	.	.	.	.	.	.	.	.
	377	B	B	B	B	B	B	B	B	B	B	B	.	.	.	.	.	.	.	.	.	.	.	.
	378	B	B	B	B	B	B	B	B	B	B	B	.	.	.	.	.	.	.	.	.	.	.	.
	379	B	B	B	B	B	B	B	B	B	B	B	.	.	.	.	.	.	.	.	.	.	.	.
	380	A	A	A	A	A	A	A	A	A	A	A	.	.	.	.	.	.	.	.	.	.	.	.
	381	A	A	A	A	A	A	A	A	A	A	A	.	.	.	.	.	.	.	.	.	.	.	.
	382	A	A	A	A	A	A	A	A	A	A	A	.	.	.	.	.	.	.	.	.	.	.	.
	383	B	B	B	B	B	B	B	B	B	B	B	.	.	.	.	.	.	.	.	.	.	.	.
	384	A	A	A	A	A	A	A	A	A	A	A	.	.	.	.	.	.	.	.	.	.	.	.
	385	A	A	A	A	A	A	A	A	A	A	A	.	.	.	.	.	.	.	.	.	.	.	.
	386	B	B	B	B	B	B	B	B	B	B	B	.	.	.	.	.	.	.	.	.	.	.	.
	388	A	A	A	A	A	A	A	A	A	A	A	.	.	.	.	.	.	.	.	.	.	.	.
	389	B	B	B	B	B	B	B	B	B	B	B	.	.	.	.	.	.	.	.	.	.	.	.
	390	A	A	A	A	A	A	A	A	A	A	A	.	.	.	.	.	.	.	.	.	.	.	.
	391	B	B	B	B	B	B	B	B	B	B	B	.	.	.	.	.	.	.	.	.	.	.	.
	392	B	B	B	B	B	B	B	B	B	B	B	.	.	.	.	.	.	.	.	.	.	.	.
	393	B	B	B	B	B	B	B	B	B	B	B	.	.	.	.	.	.	.	.	.	.	.	.
	394	A	A	A	A	A	A	A	A	A	A	A	.	.	.	.	.	.	.	.	.	.	.	.
	395	B	B	B	B	B	B	B	B	B	B	B	.	.	.	.	.	.	.	.	.	.	.	.
	396	B	B	B	B	B	B	B	B	B	B	B	.	.	.	.	.	.	.	.	.	.	.	.
	397	A	A	A	A	A	A	A	A	A	A	A	.	.	.	.	.	.	.	.	.	.	.	.
	398	B	B	B	B	B	B	B	B	B	B	B	.	.	.	.	.	.	.	.	.	.	.	.
	399	A	A	A	A	A	A	A	A	A	A	A	.	.	.	.	.	.	.	.	.	.	.	.
	400	A	A	A	A	A	A	A	A	A	A	A	.	.	.	.	.	.	.	.	.	.	.	.
	401	B	B	B	B	B	B	B	B	B	B	B	.	.	.	.	.	.	.	.	.	.	.	.
	403	B	B	B	B	B	B	B	B	B	B	B	.	.	.	.	.	.	.	.	.	.	.	.
	404	B	B	B	B	B	B	B	B	B	B	B	.	.	.	.	.	.	.	.	.	.	.	.
	405	B	B	B	B	B	B	B	B	B	B	B	.	.	.	.	.	.	.	.	.	.	.	.
	406	A	A	A	A	A	A	A	A	A	A	A	.	.	.	.	.	.	.	.	.	.	.	.
	407	A	A	A	A	A	A	A	A	A	A	A	.	.	.	.	.	.	.	.	.	.	.	.
	408	A	A	A	A	A	A	A	A	A	A	A	.	.	.	.	.	.	.	.	.	.	.	.
	409	A	A	A	A	A	A	A	A	A	A	A	.	.	.	.	.	.	.	.	.	.	.	.
	411	B	B	B	B	B	B	B	B	B	B	B	.	.	.	.	.	.	.	.	.	.	.	.
	412	B	B	B	B	B	B	B	B	B	B	B	.	.	.	.	.	.	.	.	.	.	.	.
	413	A	A	A	A	A	A	A	A	A	A	A	.	.	.	.	.	.	.	.	.	.	.	.
	414	A	A	A	A	A	A	A	A	A	A	A	.	.	.	.	.	.	.	.	.	.	.	.
	415	A	A	A	A	A	A	A	A	A	A	A	.	.	.	.	.	.	.	.	.	.	.	.
	416	A	A	A	A	A	A	A	A	A	A	A	.	.	.	.	.	.	.	.	.	.	.	.
	417	A	A	A	A	A	A	A	A	A	A	A	.	.	.	.	.	.	.	.	.	.	.	.
	418	B	B	B	B	B	B	B	B	B	B	B	.	.	.	.	.	.	.	.	.	.	.	.
	419	B	B	B	B	B	B	B	B	B	B	B	.	.	.	.	.	.	.	.	.	.	.	.
	420	B	B	B	B	B	B	B	B	B	B	B	.	.	.	.	.	.	.	.	.	.	.	.
	421	A	A	A	A	A	A	A	A	A	A	A	.	.	.	.	.	.	.	.	.	.	.	.
	423	B	B	B	B	B	B	B	B	B	B	B	.	.	.	.	.	.	.	.	.	.	.	.
	424	B	B	B	B	B	B	B	B	B	B	B	.	.	.	.	.	.	.	.	.	.	.	.
	425	A	A	A	A	A	A	A	A	A	A	A	.	.	.	.	.	.	.	.	.	.	.	.
	426	B	B	B	B	B	B	B	B	B	B	B	.	.	.	.	.	.	.	.	.	.	.	.
	427	A	A	A	A	A	A	A	A	A	A	A	.	.	.	.	.	.	.	.	.	.	.	.
	428	B	B	B	B	B	B	B	B	B	B	B	.	.	.	.	.	.	.	.	.	.	.	.
	429	B	B	B	B	B	B	B	B	B	B	B	.	.	.	.	.	.	.	.	.	.	.	.
	431	B	B	B	B	B	B	B	B	B	B	B	.	.	.	.	.	.	.	.	.	.	.	.
	432	B	B	B	B	B	B	B	B	B	B	B	.	.	.	.	.	.	.	.	.	.	.	.
	433	A	A	A	A	A	A	A	A	A	A	A	.	.	.	.	.	.	.	.	.	.	.	.
	434	A	A	A	A	A	A	A	A	A	A	A	.	.	.	.	.	.	.	.	.	.	.	.
	435	A	A	A	A	A	A	A	A	A	A	A	.	.	.	.	.	.	.	.	.	.	.	.
	436	B	B	B	B	B	B	B	B	B	B	B	.	.	.	.	.	.	.	.	.	.	.	.
	437	B	B	B	B	B	B	B	B	B	B	B	.	.	.	.	.	.	.	.	.	.	.	.
	438	A	A	A	A	A	A	A	A	A	A	A	.	.	.	.	.	.	.	.	.	.	.	.
	439	B	B	B	B	B	B	B	B	B	B	B	.	.	.	.	.	.	.	.	.	.	.	.
	440	B	B	B	B	B	B	B	B	B	B	B	.	.	.	.	.	.	.	.	.	.	.	.
	441	B	B	B	B	B	B	B	B	B	B	B	.	.	.	.	.	.	.	.	.	.	.	.
	442	A	A	A	A	A	A	A	A	A	A	A	.	.	.	.	.	.	.	.	.	.	.	.
	443	B	B	B	B	B	B	B	B	B	B	B	.	.	.	.	.	.	.	.	.	.	.	.
	444	B	B	B	B	B	B	B	B	B	B	B	.	.	.	.	.	.	.	.	.	.	.	.
	445	B	B	B	B	B	B	B	B	B	B	B	.	.	.	.	.	.	.	.	.	.	.	.
	446	B	B	B	B	B	B	B	B	B	B	B	.	.	.	.	.	.	.	.	.	.	.	.
	447	A	A	A	A	A	A	A	A	A	A	A	.	.	.	.	.	.	.	.	.	.	.	.
	448	B	B	B	B	B	B	B	B	B	B	B	.	.	.	.	.	.	.	.	.	.	.	.
	449	B	B	B	B	B	B	B	B	B	B	B	.	.	.	.	.	.	.	.	.	.	.	.
	450	B	B	B	B	B	B	B	B	B	B	B	.	.	.	.	.	.	.	.	.	.	.	.
	451	B	B	B	B	B	B	B	B	B	B	B	.	.	.	.	.	.	.	.	.	.	.	.
	452	A	A	A	A	A	A	A	A	A	A	A	.	.	.	.	.	.	.	.	.	.	.	.
	453	B	B	B	B	B	B	B	B	B	B	B	.	.	.	.	.	.	.	.	.	.	.	.
	454	B	B	B	B	B	B	B	B	B	B	B	.	.	.	.	.	.	.	.	.	.	.	.
	455	B	B	B	B	B	B	B	B	B	B	B	.	.	.	.	.	.	.	.	.	.	.	.
	456	B	B	B	B	B	B	B	B	B	B	B	.	.	.	.	.	.	.	.	.	.	.	.
	457	A	A	A	A	A	A	A	A	A	A	A	.	.	.	.	.	.	.	.	.	.	.	.
	458	A	A	A	A	A	A	A	A	A	A	A	.	.	.	.	.	.	.	.	.	.	.	.
	459	B	B	B	B	B	B	B	B	B	B	B	.	.	.	.	.	.	.	.	.	.	.	.
	460	B	B	B	B	B	B	B	B	B	B	B	.	.	.	.	.	.	.	.	.	.	.	.
	461	B	B	B	B	B	B	B	B	B	B	B	.	.	.	.	.	.	.	.	.	.	.	.
	462	A	A	A	A	A	A	A	A	A	A	A	.	.	.	.	.	.	.	.	.	.	.	.
	463	A	A	A	A	A	A	A	A	A	A	A	.	.	.	.	.	.	.	.	.	.	.	.
	464	B	B	B	B	B	B	B	B	B	B	B	.	.	.	.	.	.	.	.	.	.	.	.
	465	A	A	A	A	A	A	A	A	A	A	A	.	.	.	.	.	.	.	.	.	.	.	.
	466	A	A	A	A	A	A	A	A	A	A	A	.	.	.	.	.	.	.	.	.	.	.	.
	467	B	B	B	B	B	B	B	B	B	B	B	.	.	.	.	.	.	.	.	.	.	.	.
	469	A	A	A	A	A	A	A	A	A	A	A	.	.	.	.	.	.	.	.	.	.	.	.
	470	B	B	B	B	B	B	B	B	B	B	B	.	.	.	.	.	.	.	.	.	.	.	.
	471	A	A	A	A	A	A	A	A	A	A	A	.	.	.	.	.	.	.	.	.	.	.	.
	472	B	B	B	B	B	B	B	B	B	B	B	.	.	.	.	.	.	.	.	.	.	.	.
	473	A	A	A	A	A	A	A	A	A	A	A	.	.	.	.	.	.	.	.	.	.	.	.
	474	B	B	B	B	B	B	B	B	B	B	B	.	.	.	.	.	.	.	.	.	.	.	.
	475	B	B	B	B	B	B	B	B	B	B	B	.	.	.	.	.	.	.	.	.	.	.	.
	476	B	B	B	B	B	B	B	B	B	B	B	.	.	.	.	.	.	.	.	.	.	.	.
	477	A	A	A	A	A	A	A	A	A	A	A	.	.	.	.	.	.	.	.	.	.	.	.
	478	B	B	B	B	B	B	B	B	B	B	B	.	.	.	.	.	.	.	.	.	.	.	.
	479	B	B	B	B	B	B	B	B	B	B	B	.	.	.	.	.	.	.	.	.	.	.	.
	480	A	A	A	A	A	A	A	A	A	A	A	.	.	.	.	.	.	.	.	.	.	.	.
	481	B	B	B	B	B	B	B	B	B	B	B	.	.	.	.	.	.	.	.	.	.	.	.
	482	B	B	B	B	B	B	B	B	B	B	B	.	.	.	.	.	.	.	.	.	.	.	.
	483	B	B	B	B	B	B	B	B	B	B	B	.	.	.	.	.	.	.	.	.	.	.	.
	484	A	A	A	A	A	A	A	A	A	A	A	.	.	.	.	.	.	.	.	.	.	.	.
	485	A	A	A	A	A	A	A	A	A	A	A	.	.	.	.	.	.	.	.	.	.	.	.
	486	B	B	B	B	B	B	B	B	B	B	B	.	.	.	.	.	.	.	.	.	.	.	.
	487	B	B	B	B	B	B	B	B	B	B	B	.	.	.	.	.	.	.	.	.	.	.	.
	488	A	A	A	A	A	A	A	A	A	A	A	.	.	.	.	.	.	.	.	.	.	.	.
	489	B	B	B	B	B	B	B	B	B	B	B	.	.	.	.	.	.	.	.	.	.	.	.
	490	B	B	B	B	B	B	B	B	B	B	B	.	.	.	.	.	.	.	.	.	.	.	.
	491	A	A	A	A	A	A	A	A	A	A	A	.	.	.	.	.	.	.	.	.	.	.	.
	492	A	A	A	A	A	A	A	A	A	A	A	.	.	.	.	.	.	.	.	.	.	.	.
	493	B	B	B	B	B	B	B	B	B	B	B	.	.	.	.	.	.	.	.	.	.	.	.
	494	B	B	B	B	B	B	B	B	B	B	B	.	.	.	.	.	.	.	.	.	.	.	.
	495	A	A	A	A	A	A	A	A	A	A	A	.	.	.	.	.	.	.	.	.	.	.	.
	496	B	B	B	B	B	B	B	B	B	B	B	.	.	.	.	.	.	.	.	.	.	.	.
	497	B	B	B	B	B	B	B	B	B	B	B	.	.	.	.	.	.	.	.	.	.	.	.
	498	A	A	A	A	A	A	A	A	A	A	A	.	.	.	.	.	.	.	.	.	.	.	.
	499	B	B	B	B	B	B	B	B	B	B	B	.	.	.	.	.	.	.	.	.	.	.	.
	500	A	A	A	A	A	A	A	A	A	A	A	.	.	.	.	.	.	.	.	.	.	.	.
	501	B	B	B	B	B	B	B	B	B	B	B	.	.	.	.	.	.	.	.	.	.	.	.
	502	A	A	A	A	A	A	A	A	A	A	A	.	.	.	.	.	.	.	.	.	.	.	.
	503	A	A	A	A	A	A	A	A	A	A	A	.	.	.	.	.	.	.	.	.	.	.	.
	504	B	B	B	B	B	B	B	B	B	B	B	.	.	.	.	.	.	.	.	.	.	.	.
	506	B	B	B	B	B	B	B	B	B	B	B	.	.	.	.	.	.	.	.	.	.	.	.
	507	B	B	B	B	B	B	B	B	B	B	B	.	.	.	.	.	.	.	.	.	.	.	.
	508	A	A	A	A	A	A	A	A	A	A	A	.	.	.	.	.	.	.	.	.	.	.	.
	509	B	B	B	B	B	B	B	B	B	B	B	.	.	.	.	.	.	.	.	.	.	.	.
	510	B	B	B	B	B	B	B	B	B	B	B	.	.	.	.	.	.	.	.	.	.	.	.
	511	A	A	A	A	A	A	A	A	A	A	A	.	.	.	.	.	.	.	.	.	.	.	.
	512	A	A	A	A	A	A	A	A	A	A	A	.	.	.	.	.	.	.	.	.	.	.	.
	513	A	A	A	A	A	A	A	A	A	A	A	.	.	.	.	.	.	.	.	.	.	.	.
	514	B	B	B	B	B	B	B	B	B	B	B	.	.	.	.	.	.	.	.	.	.	.	.
	515	A	A	A	A	A	A	A	A	A	A	A	.	.	.	.	.	.	.	.	.	.	.	.
	516	A	A	A	A	A	A	A	A	A	A	A	.	.	.	.	.	.	.	.	.	.	.	.
	517	A	A	A	A	A	A	A	A	A	A	A	.	.	.	.	.	.	.	.	.	.	.	.
	518	A	A	A	A	A	A	A	A	A	A	A	.	.	.	.	.	.	.	.	.	.	.	.
	519	B	B	B	B	B	B	B	B	B	B	B	.	.	.	.	.	.	.	.	.	.	.	.
	520	B	B	B	B	B	B	B	B	B	B	B	.	.	.	.	.	.	.	.	.	.	.	.
	521	B	B	B	B	B	B	B	B	B	B	B	.	.	.	.	.	.	.	.	.	.	.	.
	522	B	B	B	B	B	B	B	B	B	B	B	.	.	.	.	.	.	.	.	.	.	.	.
	523	B	B	B	B	B	B	B	B	B	B	B	.	.	.	.	.	.	.	.	.	.	.	.
	524	B	B	B	B	B	B	B	B	B	B	B	.	.	.	.	.	.	.	.	.	.	.	.
	525	A	A	A	A	A	A	A	A	A	A	A	.	.	.	.	.	.	.	.	.	.	.	.
	526	B	B	B	B	B	B	B	B	B	B	B	.	.	.	.	.	.	.	.	.	.	.	.
	528	B	B	B	B	B	B	B	B	B	B	B	.	.	.	.	.	.	.	.	.	.	.	.
	529	B	B	B	B	B	B	B	B	B	B	B	.	.	.	.	.	.	.	.	.	.	.	.
	530	A	A	A	A	A	A	A	A	A	A	A	.	.	.	.	.	.	.	.	.	.	.	.
	532	A	A	A	A	A	A	A	A	A	A	A	.	.	.	.	.	.	.	.	.	.	.	.
	533	B	B	B	B	B	B	B	B	B	B	B	.	.	.	.	.	.	.	.	.	.	.	.
	534	A	A	A	A	A	A	A	A	A	A	A	.	.	.	.	.	.	.	.	.	.	.	.
	535	A	A	A	A	A	A	A	A	A	A	A	.	.	.	.	.	.	.	.	.	.	.	.
	537	B	B	B	B	B	B	B	B	B	B	B	.	.	.	.	.	.	.	.	.	.	.	.
	538	A	A	A	A	A	A	A	A	A	A	A	.	.	.	.	.	.	.	.	.	.	.	.
	539	B	B	B	B	B	B	B	B	B	B	B	.	.	.	.	.	.	.	.	.	.	.	.
	540	A	A	A	A	A	A	A	A	A	A	A	.	.	.	.	.	.	.	.	.	.	.	.
	541	A	A	A	A	A	A	A	A	A	A	A	.	.	.	.	.	.	.	.	.	.	.	.
	542	B	B	B	B	B	B	B	B	B	B	B	.	.	.	.	.	.	.	.	.	.	.	.
	544	A	A	A	A	A	A	A	A	A	A	A	.	.	.	.	.	.	.	.	.	.	.	.
	545	B	B	B	B	B	B	B	B	B	B	B	.	.	.	.	.	.	.	.	.	.	.	.
	546	B	B	B	B	B	B	B	B	B	B	B	.	.	.	.	.	.	.	.	.	.	.	.
	547	A	A	A	A	A	A	A	A	A	A	A	.	.	.	.	.	.	.	.	.	.	.	.
	548	B	B	B	B	B	B	B	B	B	B	B	.	.	.	.	.	.	.	.	.	.	.	.
	549	A	A	A	A	A	A	A	A	A	A	A	.	.	.	.	.	.	.	.	.	.	.	.
	550	B	B	B	B	B	B	B	B	B	B	B	.	.	.	.	.	.	.	.	.	.	.	.
	551	A	A	A	A	A	A	A	A	A	A	A	.	.	.	.	.	.	.	.	.	.	.	.
	552	B	B	B	B	B	B	B	B	B	B	B	.	.	.	.	.	.	.	.	.	.	.	.
	553	A	A	A	A	A	A	A	A	A	A	A	.	.	.	.	.	.	.	.	.	.	.	.
	554	A	A	A	A	A	A	A	A	A	A	A	.	.	.	.	.	.	.	.	.	.	.	.
	555	A	A	A	A	A	A	A	A	A	A	A	.	.	.	.	.	.	.	.	.	.	.	.
	556	B	B	B	B	B	B	B	B	B	B	B	.	.	.	.	.	.	.	.	.	.	.	.
	557	A	A	A	A	A	A	A	A	A	A	A	.	.	.	.	.	.	.	.	.	.	.	.
	558	A	A	A	A	A	A	A	A	A	A	A	.	.	.	.	.	.	.	.	.	.	.	.
	559	B	B	B	B	B	B	B	B	B	B	B	.	.	.	.	.	.	.	.	.	.	.	.
	560	B	B	B	B	B	B	B	B	B	B	B	.	.	.	.	.	.	.	.	.	.	.	.
	562	B	B	B	B	B	B	B	B	B	B	B	.	.	.	.	.	.	.	.	.	.	.	.
	563	B	B	B	B	B	B	B	B	B	B	B	.	.	.	.	.	.	.	.	.	.	.	.
	564	B	B	B	B	B	B	B	B	B	B	B	.	.	.	.	.	.	.	.	.	.	.	.
	565	A	A	A	A	A	A	A	A	A	A	A	.	.	.	.	.	.	.	.	.	.	.	.
	566	A	A	A	A	A	A	A	A	A	A	A	.	.	.	.	.	.	.	.	.	.	.	.
	567	A	A	A	A	A	A	A	A	A	A	A	.	.	.	.	.	.	.	.	.	.	.	.
	568	B	B	B	B	B	B	B	B	B	B	B	.	.	.	.	.	.	.	.	.	.	.	.
	570	A	A	A	A	A	A	A	A	A	A	A	.	.	.	.	.	.	.	.	.	.	.	.
	571	B	B	B	B	B	B	B	B	B	B	B	.	.	.	.	.	.	.	.	.	.	.	.
	572	A	A	A	A	A	A	A	A	A	A	A	.	.	.	.	.	.	.	.	.	.	.	.
	574	A	A	A	A	A	A	A	A	A	A	A	.	.	.	.	.	.	.	.	.	.	.	.
	575	B	B	B	B	B	B	B	B	B	B	B	.	.	.	.	.	.	.	.	.	.	.	.
	576	B	B	B	B	B	B	B	B	B	B	B	.	.	.	.	.	.	.	.	.	.	.	.
	577	B	B	B	B	B	B	B	B	B	B	B	.	.	.	.	.	.	.	.	.	.	.	.
	578	A	A	A	A	A	A	A	A	A	A	A	.	.	.	.	.	.	.	.	.	.	.	.
	579	B	B	B	B	B	B	B	B	B	B	B	.	.	.	.	.	.	.	.	.	.	.	.
	580	A	A	A	A	A	A	A	A	A	A	A	.	.	.	.	.	.	.	.	.	.	.	.
	581	B	B	B	B	B	B	B	B	B	B	B	.	.	.	.	.	.	.	.	.	.	.	.
	582	A	A	A	A	A	A	A	A	A	A	A	.	.	.	.	.	.	.	.	.	.	.	.
	583	A	A	A	A	A	A	A	A	A	A	A	.	.	.	.	.	.	.	.	.	.	.	.
	584	A	A	A	A	A	A	A	A	A	A	A	.	.	.	.	.	.	.	.	.	.	.	.
	585	A	A	A	A	A	A	A	A	A	A	A	.	.	.	.	.	.	.	.	.	.	.	.
	586	B	B	B	B	B	B	B	B	B	B	B	.	.	.	.	.	.	.	.	.	.	.	.
	587	B	B	B	B	B	B	B	B	B	B	B	.	.	.	.	.	.	.	.	.	.	.	.
	589	B	B	B	B	B	B	B	B	B	B	B	.	.	.	.	.	.	.	.	.	.	.	.
	591	B	B	B	B	B	B	B	B	B	B	B	.	.	.	.	.	.	.	.	.	.	.	.
	592	B	B	B	B	B	B	B	B	B	B	B	.	.	.	.	.	.	.	.	.	.	.	.
	593	A	A	A	A	A	A	A	A	A	A	A	.	.	.	.	.	.	.	.	.	.	.	.
	594	B	B	B	B	B	B	B	B	B	B	B	.	.	.	.	.	.	.	.	.	.	.	.
	595	B	B	B	B	B	B	B	B	B	B	B	.	.	.	.	.	.	.	.	.	.	.	.
	597	B	B	B	B	B	B	B	B	B	B	B	.	.	.	.	.	.	.	.	.	.	.	.
	599	B	B	B	B	B	B	B	B	B	B	B	.	.	.	.	.	.	.	.	.	.	.	.
	600	B	B	B	B	B	B	B	B	B	B	B	.	.	.	.	.	.	.	.	.	.	.	.
	601	B	B	B	B	B	B	B	B	B	B	B	.	.	.	.	.	.	.	.	.	.	.	.
	602	B	B	B	B	B	B	B	B	B	B	B	.	.	.	.	.	.	.	.	.	.	.	.
	603	B	B	B	B	B	B	B	B	B	B	B	.	.	.	.	.	.	.	.	.	.	.	.
	604	B	B	B	B	B	B	B	B	B	B	B	.	.	.	.	.	.	.	.	.	.	.	.
	605	A	A	A	A	A	A	A	A	A	A	A	.	.	.	.	.	.	.	.	.	.	.	.
	606	B	B	B	B	B	B	B	B	B	B	B	.	.	.	.	.	.	.	.	.	.	.	.
	607	B	B	B	B	B	B	B	B	B	B	B	.	.	.	.	.	.	.	.	.	.	.	.
	608	A	A	A	A	A	A	A	A	A	A	A	.	.	.	.	.	.	.	.	.	.	.	.
	609	A	A	A	A	A	A	A	A	A	A	A	.	.	.	.	.	.	.	.	.	.	.	.
	610	B	B	B	B	B	B	B	B	B	B	B	.	.	.	.	.	.	.	.	.	.	.	.
	611	B	B	B	B	B	B	B	B	B	B	B	.	.	.	.	.	.	.	.	.	.	.	.
	612	B	B	B	B	B	B	B	B	B	B	B	.	.	.	.	.	.	.	.	.	.	.	.
	613	B	B	B	B	B	B	B	B	B	B	B	.	.	.	.	.	.	.	.	.	.	.	.
	614	A	A	A	A	A	A	A	A	A	A	A	.	.	.	.	.	.	.	.	.	.	.	.
	615	A	A	A	A	A	A	A	A	A	A	A	.	.	.	.	.	.	.	.	.	.	.	.
	616	A	A	A	A	A	A	A	A	A	A	A	.	.	.	.	.	.	.	.	.	.	.	.
	617	B	B	B	B	B	B	B	B	B	B	B	.	.	.	.	.	.	.	.	.	.	.	.
	618	A	A	A	A	A	A	A	A	A	A	A	.	.	.	.	.	.	.	.	.	.	.	.
	620	B	B	B	B	B	B	B	B	B	B	B	.	.	.	.	.	.	.	.	.	.	.	.
	621	B	B	B	B	B	B	B	B	B	B	B	.	.	.	.	.	.	.	.	.	.	.	.
	622	B	B	B	B	B	B	B	B	B	B	B	.	.	.	.	.	.	.	.	.	.	.	.
	623	B	B	B	B	B	B	B	B	B	B	B	.	.	.	.	.	.	.	.	.	.	.	.
	624	B	B	B	B	B	B	B	B	B	B	B	.	.	.	.	.	.	.	.	.	.	.	.
	625	A	A	A	A	A	A	A	A	A	A	A	.	.	.	.	.	.	.	.	.	.	.	.
	626	A	A	A	A	A	A	A	A	A	A	A	.	.	.	.	.	.	.	.	.	.	.	.
	627	A	A	A	A	A	A	A	A	A	A	A	.	.	.	.	.	.	.	.	.	.	.	.
	628	B	B	B	B	B	B	B	B	B	B	B	.	.	.	.	.	.	.	.	.	.	.	.
	629	A	A	A	A	A	A	A	A	A	A	A	.	.	.	.	.	.	.	.	.	.	.	.
	630	A	A	A	A	A	A	A	A	A	A	A	.	.	.	.	.	.	.	.	.	.	.	.
	631	A	A	A	A	A	A	A	A	A	A	A	.	.	.	.	.	.	.	.	.	.	.	.
	632	B	B	B	B	B	B	B	B	B	B	B	.	.	.	.	.	.	.	.	.	.	.	.
	633	B	B	B	B	B	B	B	B	B	B	B	.	.	.	.	.	.	.	.	.	.	.	.
	635	A	A	A	A	A	A	A	A	A	A	A	.	.	.	.	.	.	.	.	.	.	.	.
	636	A	A	A	A	A	A	A	A	A	A	A	.	.	.	.	.	.	.	.	.	.	.	.
	637	B	B	B	B	B	B	B	B	B	B	B	.	.	.	.	.	.	.	.	.	.	.	.
	638	B	B	B	B	B	B	B	B	B	B	B	.	.	.	.	.	.	.	.	.	.	.	.
	639	A	A	A	A	A	A	A	A	A	A	A	.	.	.	.	.	.	.	.	.	.	.	.
	640	A	A	A	A	A	A	A	A	A	A	A	.	.	.	.	.	.	.	.	.	.	.	.
	641	B	B	B	B	B	B	B	B	B	B	B	.	.	.	.	.	.	.	.	.	.	.	.
	642	B	B	B	B	B	B	B	B	B	B	B	.	.	.	.	.	.	.	.	.	.	.	.
	643	B	B	B	B	B	B	B	B	B	B	B	.	.	.	.	.	.	.	.	.	.	.	.
	644	B	B	B	B	B	B	B	B	B	B	B	.	.	.	.	.	.	.	.	.	.	.	.
	645	B	B	B	B	B	B	B	B	B	B	B	.	.	.	.	.	.	.	.	.	.	.	.
	646	B	B	B	B	B	B	B	B	B	B	B	.	.	.	.	.	.	.	.	.	.	.	.
	647	B	B	B	B	B	B	B	B	B	B	B	.	.	.	.	.	.	.	.	.	.	.	.
	648	A	A	A	A	A	A	A	A	A	A	A	.	.	.	.	.	.	.	.	.	.	.	.
	649	B	B	B	B	B	B	B	B	B	B	B	.	.	.	.	.	.	.	.	.	.	.	.
	650	A	A	A	A	A	A	A	A	A	A	A	.	.	.	.	.	.	.	.	.	.	.	.
	651	B	B	B	B	B	B	B	B	B	B	B	.	.	.	.	.	.	.	.	.	.	.	.
	652	B	B	B	B	B	B	B	B	B	B	B	.	.	.	.	.	.	.	.	.	.	.	.
	654	B	B	B	B	B	B	B	B	B	B	B	.	.	.	.	.	.	.	.	.	.	.	.
	655	B	B	B	B	B	B	B	B	B	B	B	.	.	.	.	.	.	.	.	.	.	.	.
	656	A	A	A	A	A	A	A	A	A	A	A	.	.	.	.	.	.	.	.	.	.	.	.
	657	A	A	A	A	A	A	A	A	A	A	A	.	.	.	.	.	.	.	.	.	.	.	.
	658	A	A	A	A	A	A	A	A	A	A	A	.	.	.	.	.	.	.	.	.	.	.	.
	659	B	B	B	B	B	B	B	B	B	B	B	.	.	.	.	.	.	.	.	.	.	.	.
	660	A	A	A	A	A	A	A	A	A	A	A	.	.	.	.	.	.	.	.	.	.	.	.
	661	A	A	A	A	A	A	A	A	A	A	A	.	.	.	.	.	.	.	.	.	.	.	.
	662	A	A	A	A	A	A	A	A	A	A	A	.	.	.	.	.	.	.	.	.	.	.	.
	663	B	B	B	B	B	B	B	B	B	B	B	.	.	.	.	.	.	.	.	.	.	.	.
	664	A	A	A	A	A	A	A	A	A	A	A	.	.	.	.	.	.	.	.	.	.	.	.
	665	A	A	A	A	A	A	A	A	A	A	A	.	.	.	.	.	.	.	.	.	.	.	.
	667	B	B	B	B	B	B	B	B	B	B	B	.	.	.	.	.	.	.	.	.	.	.	.
	668	A	A	A	A	A	A	A	A	A	A	A	.	.	.	.	.	.	.	.	.	.	.	.
	669	B	B	B	B	B	B	B	B	B	B	B	.	.	.	.	.	.	.	.	.	.	.	.
	670	A	A	A	A	A	A	A	A	A	A	A	.	.	.	.	.	.	.	.	.	.	.	.
	671	B	B	B	B	B	B	B	B	B	B	B	.	.	.	.	.	.	.	.	.	.	.	.
	672	B	B	B	B	B	B	B	B	B	B	B	.	.	.	.	.	.	.	.	.	.	.	.
	673	B	B	B	B	B	B	B	B	B	B	B	.	.	.	.	.	.	.	.	.	.	.	.
	674	B	B	B	B	B	B	B	B	B	B	B	.	.	.	.	.	.	.	.	.	.	.	.
	676	A	A	A	A	A	A	A	A	A	A	A	.	.	.	.	.	.	.	.	.	.	.	.
	677	A	A	A	A	A	A	A	A	A	A	A	.	.	.	.	.	.	.	.	.	.	.	.
	679	A	A	A	A	A	A	A	A	A	A	A	.	.	.	.	.	.	.	.	.	.	.	.
	680	A	A	A	A	A	A	A	A	A	A	A	.	.	.	.	.	.	.	.	.	.	.	.
	681	A	A	A	A	A	A	A	A	A	A	A	.	.	.	.	.	.	.	.	.	.	.	.
	682	B	B	B	B	B	B	B	B	B	B	B	.	.	.	.	.	.	.	.	.	.	.	.
	683	B	B	B	B	B	B	B	B	B	B	B	.	.	.	.	.	.	.	.	.	.	.	.
	684	A	A	A	A	A	A	A	A	A	A	A	.	.	.	.	.	.	.	.	.	.	.	.
	685	B	B	B	B	B	B	B	B	B	B	B	.	.	.	.	.	.	.	.	.	.	.	.
	686	B	B	B	B	B	B	B	B	B	B	B	.	.	.	.	.	.	.	.	.	.	.	.
	687	B	B	B	B	B	B	B	B	B	B	B	.	.	.	.	.	.	.	.	.	.	.	.
	688	B	B	B	B	B	B	B	B	B	B	B	.	.	.	.	.	.	.	.	.	.	.	.
	689	B	B	B	B	B	B	B	B	B	B	B	.	.	.	.	.	.	.	.	.	.	.	.
	690	B	B	B	B	B	B	B	B	B	B	B	.	.	.	.	.	.	.	.	.	.	.	.
	691	A	A	A	A	A	A	A	A	A	A	A	.	.	.	.	.	.	.	.	.	.	.	.
	692	A	A	A	A	A	A	A	A	A	A	A	.	.	.	.	.	.	.	.	.	.	.	.
	693	B	B	B	B	B	B	B	B	B	B	B	.	.	.	.	.	.	.	.	.	.	.	.
	694	B	B	B	B	B	B	B	B	B	B	B	.	.	.	.	.	.	.	.	.	.	.	.
	696	A	A	A	A	A	A	A	A	A	A	A	.	.	.	.	.	.	.	.	.	.	.	.
	697	A	A	A	A	A	A	A	A	A	A	A	.	.	.	.	.	.	.	.	.	.	.	.
	698	A	A	A	A	A	A	A	A	A	A	A	.	.	.	.	.	.	.	.	.	.	.	.
	699	B	B	B	B	B	B	B	B	B	B	B	.	.	.	.	.	.	.	.	.	.	.	.
	700	A	A	A	A	A	A	A	A	A	A	A	.	.	.	.	.	.	.	.	.	.	.	.
	701	B	B	B	B	B	B	B	B	B	B	B	.	.	.	.	.	.	.	.	.	.	.	.
	702	B	B	B	B	B	B	B	B	B	B	B	.	.	.	.	.	.	.	.	.	.	.	.
	703	B	B	B	B	B	B	B	B	B	B	B	.	.	.	.	.	.	.	.	.	.	.	.
	704	A	A	A	A	A	A	A	A	A	A	A	.	.	.	.	.	.	.	.	.	.	.	.
	705	B	B	B	B	B	B	B	B	B	B	B	.	.	.	.	.	.	.	.	.	.	.	.
	706	A	A	A	A	A	A	A	A	A	A	A	.	.	.	.	.	.	.	.	.	.	.	.
	707	B	B	B	B	B	B	B	B	B	B	B	.	.	.	.	.	.	.	.	.	.	.	.
	708	B	B	B	B	B	B	B	B	B	B	B	.	.	.	.	.	.	.	.	.	.	.	.
	709	B	B	B	B	B	B	B	B	B	B	B	.	.	.	.	.	.	.	.	.	.	.	.
	710	A	A	A	A	A	A	A	A	A	A	A	.	.	.	.	.	.	.	.	.	.	.	.
	711	B	B	B	B	B	B	B	B	B	B	B	.	.	.	.	.	.	.	.	.	.	.	.
	712	B	B	B	B	B	B	B	B	B	B	B	.	.	.	.	.	.	.	.	.	.	.	.
	713	B	B	B	B	B	B	B	B	B	B	B	.	.	.	.	.	.	.	.	.	.	.	.
	714	A	A	A	A	A	A	A	A	A	A	A	.	.	.	.	.	.	.	.	.	.	.	.
	716	B	B	B	B	B	B	B	B	B	B	B	.	.	.	.	.	.	.	.	.	.	.	.
	718	B	B	B	B	B	B	B	B	B	B	B	.	.	.	.	.	.	.	.	.	.	.	.
	719	B	B	B	B	B	B	B	B	B	B	B	.	.	.	.	.	.	.	.	.	.	.	.
	720	A	A	A	A	A	A	A	A	A	A	A	.	.	.	.	.	.	.	.	.	.	.	.
	721	A	A	A	A	A	A	A	A	A	A	A	.	.	.	.	.	.	.	.	.	.	.	.
	722	A	A	A	A	A	A	A	A	A	A	A	.	.	.	.	.	.	.	.	.	.	.	.
	723	B	B	B	B	B	B	B	B	B	B	B	.	.	.	.	.	.	.	.	.	.	.	.
	724	A	A	A	A	A	A	A	A	A	A	A	.	.	.	.	.	.	.	.	.	.	.	.
	725	B	B	B	B	B	B	B	B	B	B	B	.	.	.	.	.	.	.	.	.	.	.	.
	726	A	A	A	A	A	A	A	A	A	A	A	.	.	.	.	.	.	.	.	.	.	.	.
	727	A	A	A	A	A	A	A	A	A	A	A	.	.	.	.	.	.	.	.	.	.	.	.
	728	A	A	A	A	A	A	A	A	A	A	A	.	.	.	.	.	.	.	.	.	.	.	.
	730	B	B	B	B	B	B	B	B	B	B	B	.	.	.	.	.	.	.	.	.	.	.	.
	731	B	B	B	B	B	B	B	B	B	B	B	.	.	.	.	.	.	.	.	.	.	.	.
	732	A	A	A	A	A	A	A	A	A	A	A	.	.	.	.	.	.	.	.	.	.	.	.
	733	A	A	A	A	A	A	A	A	A	A	A	.	.	.	.	.	.	.	.	.	.	.	.
	734	B	B	B	B	B	B	B	B	B	B	B	.	.	.	.	.	.	.	.	.	.	.	.
	735	A	A	A	A	A	A	A	A	A	A	A	.	.	.	.	.	.	.	.	.	.	.	.
	736	B	B	B	B	B	B	B	B	B	B	B	.	.	.	.	.	.	.	.	.	.	.	.
	737	A	A	A	A	A	A	A	A	A	A	A	.	.	.	.	.	.	.	.	.	.	.	.
	738	B	B	B	B	B	B	B	B	B	B	B	.	.	.	.	.	.	.	.	.	.	.	.
	739	B	B	B	B	B	B	B	B	B	B	B	.	.	.	.	.	.	.	.	.	.	.	.
	740	B	B	B	B	B	B	B	B	B	B	B	.	.	.	.	.	.	.	.	.	.	.	.
	742	B	B	B	B	B	B	B	B	B	B	B	.	.	.	.	.	.	.	.	.	.	.	.
	743	B	B	B	B	B	B	B	B	B	B	B	.	.	.	.	.	.	.	.	.	.	.	.
	745	B	B	B	B	B	B	B	B	B	B	B	.	.	.	.	.	.	.	.	.	.	.	.
	746	B	B	B	B	B	B	B	B	B	B	B	.	.	.	.	.	.	.	.	.	.	.	.
	747	A	A	A	A	A	A	A	A	A	A	A	.	.	.	.	.	.	.	.	.	.	.	.
	748	A	A	A	A	A	A	A	A	A	A	A	.	.	.	.	.	.	.	.	.	.	.	.
	749	B	B	B	B	B	B	B	B	B	B	B	.	.	.	.	.	.	.	.	.	.	.	.
	750	B	B	B	B	B	B	B	B	B	B	B	.	.	.	.	.	.	.	.	.	.	.	.
	751	B	B	B	B	B	B	B	B	B	B	B	.	.	.	.	.	.	.	.	.	.	.	.
	752	B	B	B	B	B	B	B	B	B	B	B	.	.	.	.	.	.	.	.	.	.	.	.
	753	B	B	B	B	B	B	B	B	B	B	B	.	.	.	.	.	.	.	.	.	.	.	.
	754	A	A	A	A	A	A	A	A	A	A	A	.	.	.	.	.	.	.	.	.	.	.	.
	755	B	B	B	B	B	B	B	B	B	B	B	.	.	.	.	.	.	.	.	.	.	.	.
	756	A	A	A	A	A	A	A	A	A	A	A	.	.	.	.	.	.	.	.	.	.	.	.
	757	B	B	B	B	B	B	B	B	B	B	B	.	.	.	.	.	.	.	.	.	.	.	.
	758	A	A	A	A	A	A	A	A	A	A	A	.	.	.	.	.	.	.	.	.	.	.	.
	759	A	A	A	A	A	A	A	A	A	A	A	.	.	.	.	.	.	.	.	.	.	.	.
	760	B	B	B	B	B	B	B	B	B	B	B	.	.	.	.	.	.	.	.	.	.	.	.
	761	B	B	B	B	B	B	B	B	B	B	B	.	.	.	.	.	.	.	.	.	.	.	.
	762	A	A	A	A	A	A	A	A	A	A	A	.	.	.	.	.	.	.	.	.	.	.	.
	763	B	B	B	B	B	B	B	B	B	B	B	.	.	.	.	.	.	.	.	.	.	.	.
	764	A	A	A	A	A	A	A	A	A	A	A	.	.	.	.	.	.	.	.	.	.	.	.
	765	A	A	A	A	A	A	A	A	A	A	A	.	.	.	.	.	.	.	.	.	.	.	.
	766	B	B	B	B	B	B	B	B	B	B	B	.	.	.	.	.	.	.	.	.	.	.	.
	767	A	A	A	A	A	A	A	A	A	A	A	.	.	.	.	.	.	.	.	.	.	.	.
	768	B	B	B	B	B	B	B	B	B	B	B	.	.	.	.	.	.	.	.	.	.	.	.
	769	A	A	A	A	A	A	A	A	A	A	A	.	.	.	.	.	.	.	.	.	.	.	.
	770	B	B	B	B	B	B	B	B	B	B	B	.	.	.	.	.	.	.	.	.	.	.	.
	771	A	A	A	A	A	A	A	A	A	A	A	.	.	.	.	.	.	.	.	.	.	.	.
	772	B	B	B	B	B	B	B	B	B	B	B	.	.	.	.	.	.	.	.	.	.	.	.
	773	B	B	B	B	B	B	B	B	B	B	B	.	.	.	.	.	.	.	.	.	.	.	.
	774	A	A	A	A	A	A	A	A	A	A	A	.	.	.	.	.	.	.	.	.	.	.	.
	776	A	A	A	A	A	A	A	A	A	A	A	.	.	.	.	.	.	.	.	.	.	.	.
	777	A	A	A	A	A	A	A	A	A	A	A	.	.	.	.	.	.	.	.	.	.	.	.
	778	B	B	B	B	B	B	B	B	B	B	B	.	.	.	.	.	.	.	.	.	.	.	.
	779	B	B	B	B	B	B	B	B	B	B	B	.	.	.	.	.	.	.	.	.	.	.	.
	780	B	B	B	B	B	B	B	B	B	B	B	.	.	.	.	.	.	.	.	.	.	.	.
	781	A	A	A	A	A	A	A	A	A	A	A	.	.	.	.	.	.	.	.	.	.	.	.
	782	A	A	A	A	A	A	A	A	A	A	A	.	.	.	.	.	.	.	.	.	.	.	.
	783	B	B	B	B	B	B	B	B	B	B	B	.	.	.	.	.	.	.	.	.	.	.	.
	785	B	B	B	B	B	B	B	B	B	B	B	.	.	.	.	.	.	.	.	.	.	.	.
	786	A	A	A	A	A	A	A	A	A	A	A	.	.	.	.	.	.	.	.	.	.	.	.
	787	B	B	B	B	B	B	B	B	B	B	B	.	.	.	.	.	.	.	.	.	.	.	.
	788	B	B	B	B	B	B	B	B	B	B	B	.	.	.	.	.	.	.	.	.	.	.	.
	789	B	B	B	B	B	B	B	B	B	B	B	.	.	.	.	.	.	.	.	.	.	.	.
	790	B	B	B	B	B	B	B	B	B	B	B	.	.	.	.	.	.	.	.	.	.	.	.
	791	B	B	B	B	B	B	B	B	B	B	B	.	.	.	.	.	.	.	.	.	.	.	.
	792	A	A	A	A	A	A	A	A	A	A	A	.	.	.	.	.	.	.	.	.	.	.	.
	793	B	B	B	B	B	B	B	B	B	B	B	.	.	.	.	.	.	.	.	.	.	.	.
	794	A	A	A	A	A	A	A	A	A	A	A	.	.	.	.	.	.	.	.	.	.	.	.
	795	B	B	B	B	B	B	B	B	B	B	B	.	.	.	.	.	.	.	.	.	.	.	.
	796	A	A	A	A	A	A	A	A	A	A	A	.	.	.	.	.	.	.	.	.	.	.	.
	797	A	A	A	A	A	A	A	A	A	A	A	.	.	.	.	.	.	.	.	.	.	.	.
	798	A	A	A	A	A	A	A	A	A	A	A	.	.	.	.	.	.	.	.	.	.	.	.
	799	B	B	B	B	B	B	B	B	B	B	B	.	.	.	.	.	.	.	.	.	.	.	.
	800	B	B	B	B	B	B	B	B	B	B	B	.	.	.	.	.	.	.	.	.	.	.	.
	801	B	B	B	B	B	B	B	B	B	B	B	.	.	.	.	.	.	.	.	.	.	.	.
	802	B	B	B	B	B	B	B	B	B	B	B	.	.	.	.	.	.	.	.	.	.	.	.
	803	B	B	B	B	B	B	B	B	B	B	B	.	.	.	.	.	.	.	.	.	.	.	.
	804	A	A	A	A	A	A	A	A	A	A	A	.	.	.	.	.	.	.	.	.	.	.	.
	805	A	A	A	A	A	A	A	A	A	A	A	.	.	.	.	.	.	.	.	.	.	.	.
	806	A	A	A	A	A	A	A	A	A	A	A	.	.	.	.	.	.	.	.	.	.	.	.
	807	B	B	B	B	B	B	B	B	B	B	B	.	.	.	.	.	.	.	.	.	.	.	.
	808	A	A	A	A	A	A	A	A	A	A	A	.	.	.	.	.	.	.	.	.	.	.	.
	809	A	A	A	A	A	A	A	A	A	A	A	.	.	.	.	.	.	.	.	.	.	.	.
	810	A	A	A	A	A	A	A	A	A	A	A	.	.	.	.	.	.	.	.	.	.	.	.
	811	A	A	A	A	A	A	A	A	A	A	A	.	.	.	.	.	.	.	.	.	.	.	.
	812	B	B	B	B	B	B	B	B	B	B	B	.	.	.	.	.	.	.	.	.	.	.	.
	813	B	B	B	B	B	B	B	B	B	B	B	.	.	.	.	.	.	.	.	.	.	.	.
	814	A	A	A	A	A	A	A	A	A	A	A	.	.	.	.	.	.	.	.	.	.	.	.
	815	A	A	A	A	A	A	A	A	A	A	A	.	.	.	.	.	.	.	.	.	.	.	.
	816	B	B	B	B	B	B	B	B	B	B	B	.	.	.	.	.	.	.	.	.	.	.	.
	817	A	A	A	A	A	A	A	A	A	A	A	.	.	.	.	.	.	.	.	.	.	.	.
	818	A	A	A	A	A	A	A	A	A	A	A	.	.	.	.	.	.	.	.	.	.	.	.
	819	A	A	A	A	A	A	A	A	A	A	A	.	.	.	.	.	.	.	.	.	.	.	.
	821	A	A	A	A	A	A	A	A	A	A	A	.	.	.	.	.	.	.	.	.	.	.	.
	822	A	A	A	A	A	A	A	A	A	A	A	.	.	.	.	.	.	.	.	.	.	.	.
	823	A	A	A	A	A	A	A	A	A	A	A	.	.	.	.	.	.	.	.	.	.	.	.
	824	B	B	B	B	B	B	B	B	B	B	B	.	.	.	.	.	.	.	.	.	.	.	.
	825	A	A	A	A	A	A	A	A	A	A	A	.	.	.	.	.	.	.	.	.	.	.	.
	826	B	B	B	B	B	B	B	B	B	B	B	.	.	.	.	.	.	.	.	.	.	.	.
	827	A	A	A	A	A	A	A	A	A	A	A	.	.	.	.	.	.	.	.	.	.	.	.
	828	B	B	B	B	B	B	B	B	B	B	B	.	.	.	.	.	.	.	.	.	.	.	.
	829	A	A	A	A	A	A	A	A	A	A	A	.	.	.	.	.	.	.	.	.	.	.	.
	831	B	B	B	B	B	B	B	B	B	B	B	.	.	.	.	.	.	.	.	.	.	.	.
	832	A	A	A	A	A	A	A	A	A	A	A	.	.	.	.	.	.	.	.	.	.	.	.
	833	A	A	A	A	A	A	A	A	A	A	A	.	.	.	.	.	.	.	.	.	.	.	.
	834	B	B	B	B	B	B	B	B	B	B	B	.	.	.	.	.	.	.	.	.	.	.	.
	835	B	B	B	B	B	B	B	B	B	B	B	.	.	.	.	.	.	.	.	.	.	.	.
	836	A	A	A	A	A	A	A	A	A	A	A	.	.	.	.	.	.	.	.	.	.	.	.
	837	A	A	A	A	A	A	A	A	A	A	A	.	.	.	.	.	.	.	.	.	.	.	.
	838	A	A	A	A	A	A	A	A	A	A	A	.	.	.	.	.	.	.	.	.	.	.	.
	839	B	B	B	B	B	B	B	B	B	B	B	.	.	.	.	.	.	.	.	.	.	.	.
	840	A	A	A	A	A	A	A	A	A	A	A	.	.	.	.	.	.	.	.	.	.	.	.
	841	B	B	B	B	B	B	B	B	B	B	B	.	.	.	.	.	.	.	.	.	.	.	.
	842	A	A	A	A	A	A	A	A	A	A	A	.	.	.	.	.	.	.	.	.	.	.	.
	843	A	A	A	A	A	A	A	A	A	A	A	.	.	.	.	.	.	.	.	.	.	.	.
	844	A	A	A	A	A	A	A	A	A	A	A	.	.	.	.	.	.	.	.	.	.	.	.
	845	B	B	B	B	B	B	B	B	B	B	B	.	.	.	.	.	.	.	.	.	.	.	.
	846	B	B	B	B	B	B	B	B	B	B	B	.	.	.	.	.	.	.	.	.	.	.	.
	847	A	A	A	A	A	A	A	A	A	A	A	.	.	.	.	.	.	.	.	.	.	.	.
	848	B	B	B	B	B	B	B	B	B	B	B	.	.	.	.	.	.	.	.	.	.	.	.
	849	B	B	B	B	B	B	B	B	B	B	B	.	.	.	.	.	.	.	.	.	.	.	.
	850	A	A	A	A	A	A	A	A	A	A	A	.	.	.	.	.	.	.	.	.	.	.	.
	851	B	B	B	B	B	B	B	B	B	B	B	.	.	.	.	.	.	.	.	.	.	.	.
	852	B	B	B	B	B	B	B	B	B	B	B	.	.	.	.	.	.	.	.	.	.	.	.
	853	A	A	A	A	A	A	A	A	A	A	A	.	.	.	.	.	.	.	.	.	.	.	.
	854	A	A	A	A	A	A	A	A	A	A	A	.	.	.	.	.	.	.	.	.	.	.	.
	855	A	A	A	A	A	A	A	A	A	A	A	.	.	.	.	.	.	.	.	.	.	.	.
	856	B	B	B	B	B	B	B	B	B	B	B	.	.	.	.	.	.	.	.	.	.	.	.
	857	A	A	A	A	A	A	A	A	A	A	A	.	.	.	.	.	.	.	.	.	.	.	.
	858	A	A	A	A	A	A	A	A	A	A	A	.	.	.	.	.	.	.	.	.	.	.	.
	859	B	B	B	B	B	B	B	B	B	B	B	.	.	.	.	.	.	.	.	.	.	.	.
	860	A	A	A	A	A	A	A	A	A	A	A	.	.	.	.	.	.	.	.	.	.	.	.
	861	B	B	B	B	B	B	B	B	B	B	B	.	.	.	.	.	.	.	.	.	.	.	.
	862	A	A	A	A	A	A	A	A	A	A	A	.	.	.	.	.	.	.	.	.	.	.	.
	863	A	A	A	A	A	A	A	A	A	A	A	.	.	.	.	.	.	.	.	.	.	.	.
	864	A	A	A	A	A	A	A	A	A	A	A	.	.	.	.	.	.	.	.	.	.	.	.
	865	A	A	A	A	A	A	A	A	A	A	A	.	.	.	.	.	.	.	.	.	.	.	.
	866	A	A	A	A	A	A	A	A	A	A	A	.	.	.	.	.	.	.	.	.	.	.	.
	867	B	B	B	B	B	B	B	B	B	B	B	.	.	.	.	.	.	.	.	.	.	.	.
	868	B	B	B	B	B	B	B	B	B	B	B	.	.	.	.	.	.	.	.	.	.	.	.
	869	B	B	B	B	B	B	B	B	B	B	B	.	.	.	.	.	.	.	.	.	.	.	.
	870	A	A	A	A	A	A	A	A	A	A	A	.	.	.	.	.	.	.	.	.	.	.	.
	871	B	B	B	B	B	B	B	B	B	B	B	.	.	.	.	.	.	.	.	.	.	.	.
	872	B	B	B	B	B	B	B	B	B	B	B	.	.	.	.	.	.	.	.	.	.	.	.
	873	A	A	A	A	A	A	A	A	A	A	A	.	.	.	.	.	.	.	.	.	.	.	.
	874	B	B	B	B	B	B	B	B	B	B	B	.	.	.	.	.	.	.	.	.	.	.	.
	875	B	B	B	B	B	B	B	B	B	B	B	.	.	.	.	.	.	.	.	.	.	.	.
	876	A	A	A	A	A	A	A	A	A	A	A	.	.	.	.	.	.	.	.	.	.	.	.
	877	A	A	A	A	A	A	A	A	A	A	A	.	.	.	.	.	.	.	.	.	.	.	.
	878	B	B	B	B	B	B	B	B	B	B	B	.	.	.	.	.	.	.	.	.	.	.	.
	879	B	B	B	B	B	B	B	B	B	B	B	.	.	.	.	.	.	.	.	.	.	.	.
	880	A	A	A	A	A	A	A	A	A	A	A	.	.	.	.	.	.	.	.	.	.	.	.
	881	A	A	A	A	A	A	A	A	A	A	A	.	.	.	.	.	.	.	.	.	.	.	.
	882	B	B	B	B	B	B	B	B	B	B	B	.	.	.	.	.	.	.	.	.	.	.	.
	883	B	B	B	B	B	B	B	B	B	B	B	.	.	.	.	.	.	.	.	.	.	.	.
	884	A	A	A	A	A	A	A	A	A	A	A	.	.	.	.	.	.	.	.	.	.	.	.
	885	B	B	B	B	B	B	B	B	B	B	B	.	.	.	.	.	.	.	.	.	.	.	.
	886	A	A	A	A	A	A	A	A	A	A	A	.	.	.	.	.	.	.	.	.	.	.	.
	887	B	B	B	B	B	B	B	B	B	B	B	.	.	.	.	.	.	.	.	.	.	.	.
	888	A	A	A	A	A	A	A	A	A	A	A	.	.	.	.	.	.	.	.	.	.	.	.
	889	B	B	B	B	B	B	B	B	B	B	B	.	.	.	.	.	.	.	.	.	.	.	.
	890	B	B	B	B	B	B	B	B	B	B	B	.	.	.	.	.	.	.	.	.	.	.	.
	891	B	B	B	B	B	B	B	B	B	B	B	.	.	.	.	.	.	.	.	.	.	.	.
	892	A	A	A	A	A	A	A	A	A	A	A	.	.	.	.	.	.	.	.	.	.	.	.
	893	B	B	B	B	B	B	B	B	B	B	B	.	.	.	.	.	.	.	.	.	.	.	.
	895	B	B	B	B	B	B	B	B	B	B	B	.	.	.	.	.	.	.	.	.	.	.	.
	896	B	B	B	B	B	B	B	B	B	B	B	.	.	.	.	.	.	.	.	.	.	.	.
	897	B	B	B	B	B	B	B	B	B	B	B	.	.	.	.	.	.	.	.	.	.	.	.
	898	A	A	A	A	A	A	A	A	A	A	A	.	.	.	.	.	.	.	.	.	.	.	.
	899	A	A	A	A	A	A	A	A	A	A	A	.	.	.	.	.	.	.	.	.	.	.	.
	900	A	A	A	A	A	A	A	A	A	A	A	.	.	.	.	.	.	.	.	.	.	.	.
	901	A	A	A	A	A	A	A	A	A	A	A	.	.	.	.	.	.	.	.	.	.	.	.
	902	A	A	A	A	A	A	A	A	A	A	A	.	.	.	.	.	.	.	.	.	.	.	.
	904	A	A	A	A	A	A	A	A	A	A	A	.	.	.	.	.	.	.	.	.	.	.	.
	905	B	B	B	B	B	B	B	B	B	B	B	.	.	.	.	.	.	.	.	.	.	.	.
	906	A	A	A	A	A	A	A	A	A	A	A	.	.	.	.	.	.	.	.	.	.	.	.
	907	A	A	A	A	A	A	A	A	A	A	A	.	.	.	.	.	.	.	.	.	.	.	.
	908	B	B	B	B	B	B	B	B	B	B	B	.	.	.	.	.	.	.	.	.	.	.	.
	909	A	A	A	A	A	A	A	A	A	A	A	.	.	.	.	.	.	.	.	.	.	.	.
	911	B	B	B	B	B	B	B	B	B	B	B	.	.	.	.	.	.	.	.	.	.	.	.
	912	B	B	B	B	B	B	B	B	B	B	B	.	.	.	.	.	.	.	.	.	.	.	.
	913	A	A	A	A	A	A	A	A	A	A	A	.	.	.	.	.	.	.	.	.	.	.	.
	914	A	A	A	A	A	A	A	A	A	A	A	.	.	.	.	.	.	.	.	.	.	.	.
	915	B	B	B	B	B	B	B	B	B	B	B	.	.	.	.	.	.	.	.	.	.	.	.
	916	B	B	B	B	B	B	B	B	B	B	B	.	.	.	.	.	.	.	.	.	.	.	.
	917	A	A	A	A	A	A	A	A	A	A	A	.	.	.	.	.	.	.	.	.	.	.	.
	918	A	A	A	A	A	A	A	A	A	A	A	.	.	.	.	.	.	.	.	.	.	.	.
	919	B	B	B	B	B	B	B	B	B	B	B	.	.	.	.	.	.	.	.	.	.	.	.
	920	B	B	B	B	B	B	B	B	B	B	B	.	.	.	.	.	.	.	.	.	.	.	.
	921	A	A	A	A	A	A	A	A	A	A	A	.	.	.	.	.	.	.	.	.	.	.	.
	922	A	A	A	A	A	A	A	A	A	A	A	.	.	.	.	.	.	.	.	.	.	.	.
	923	A	A	A	A	A	A	A	A	A	A	A	.	.	.	.	.	.	.	.	.	.	.	.
	924	B	B	B	B	B	B	B	B	B	B	B	.	.	.	.	.	.	.	.	.	.	.	.
	925	A	A	A	A	A	A	A	A	A	A	A	.	.	.	.	.	.	.	.	.	.	.	.
	926	B	B	B	B	B	B	B	B	B	B	B	.	.	.	.	.	.	.	.	.	.	.	.
	927	A	A	A	A	A	A	A	A	A	A	A	.	.	.	.	.	.	.	.	.	.	.	.
	928	B	B	B	B	B	B	B	B	B	B	B	.	.	.	.	.	.	.	.	.	.	.	.
	929	B	B	B	B	B	B	B	B	B	B	B	.	.	.	.	.	.	.	.	.	.	.	.
	930	A	A	A	A	A	A	A	A	A	A	A	.	.	.	.	.	.	.	.	.	.	.	.
	931	A	A	A	A	A	A	A	A	A	A	A	.	.	.	.	.	.	.	.	.	.	.	.
	932	B	B	B	B	B	B	B	B	B	B	B	.	.	.	.	.	.	.	.	.	.	.	.
	933	B	B	B	B	B	B	B	B	B	B	B	.	.	.	.	.	.	.	.	.	.	.	.
	934	B	B	B	B	B	B	B	B	B	B	B	.	.	.	.	.	.	.	.	.	.	.	.
	935	A	A	A	A	A	A	A	A	A	A	A	.	.	.	.	.	.	.	.	.	.	.	.
	937	A	A	A	A	A	A	A	A	A	A	A	.	.	.	.	.	.	.	.	.	.	.	.
	938	A	A	A	A	A	A	A	A	A	A	A	.	.	.	.	.	.	.	.	.	.	.	.
	939	A	A	A	A	A	A	A	A	A	A	A	.	.	.	.	.	.	.	.	.	.	.	.
	940	A	A	A	A	A	A	A	A	A	A	A	.	.	.	.	.	.	.	.	.	.	.	.
	941	A	A	A	A	A	A	A	A	A	A	A	.	.	.	.	.	.	.	.	.	.	.	.
	942	A	A	A	A	A	A	A	A	A	A	A	.	.	.	.	.	.	.	.	.	.	.	.
	943	A	A	A	A	A	A	A	A	A	A	A	.	.	.	.	.	.	.	.	.	.	.	.
	944	B	B	B	B	B	B	B	B	B	B	B	.	.	.	.	.	.	.	.	.	.	.	.
	945	A	A	A	A	A	A	A	A	A	A	A	.	.	.	.	.	.	.	.	.	.	.	.
	947	B	B	B	B	B	B	B	B	B	B	B	.	.	.	.	.	.	.	.	.	.	.	.
	948	B	B	B	B	B	B	B	B	B	B	B	.	.	.	.	.	.	.	.	.	.	.	.
	949	A	A	A	A	A	A	A	A	A	A	A	.	.	.	.	.	.	.	.	.	.	.	.
	950	B	B	B	B	B	B	B	B	B	B	B	.	.	.	.	.	.	.	.	.	.	.	.
	951	B	B	B	B	B	B	B	B	B	B	B	.	.	.	.	.	.	.	.	.	.	.	.
	952	B	B	B	B	B	B	B	B	B	B	B	.	.	.	.	.	.	.	.	.	.	.	.
	953	B	B	B	B	B	B	B	B	B	B	B	.	.	.	.	.	.	.	.	.	.	.	.
	955	B	B	B	B	B	B	B	B	B	B	B	.	.	.	.	.	.	.	.	.	.	.	.
	956	B	B	B	B	B	B	B	B	B	B	B	.	.	.	.	.	.	.	.	.	.	.	.
	957	A	A	A	A	A	A	A	A	A	A	A	.	.	.	.	.	.	.	.	.	.	.	.
	959	B	B	B	B	B	B	B	B	B	B	B	.	.	.	.	.	.	.	.	.	.	.	.
	960	B	B	B	B	B	B	B	B	B	B	B	.	.	.	.	.	.	.	.	.	.	.	.
	961	A	A	A	A	A	A	A	A	A	A	A	.	.	.	.	.	.	.	.	.	.	.	.
	962	A	A	A	A	A	A	A	A	A	A	A	.	.	.	.	.	.	.	.	.	.	.	.
	963	B	B	B	B	B	B	B	B	B	B	B	.	.	.	.	.	.	.	.	.	.	.	.
	964	A	A	A	A	A	A	A	A	A	A	A	.	.	.	.	.	.	.	.	.	.	.	.
	965	A	A	A	A	A	A	A	A	A	A	A	.	.	.	.	.	.	.	.	.	.	.	.
	967	B	B	B	B	B	B	B	B	B	B	B	.	.	.	.	.	.	.	.	.	.	.	.
	968	A	A	A	A	A	A	A	A	A	A	A	.	.	.	.	.	.	.	.	.	.	.	.
	969	A	A	A	A	A	A	A	A	A	A	A	.	.	.	.	.	.	.	.	.	.	.	.
	970	B	B	B	B	B	B	B	B	B	B	B	.	.	.	.	.	.	.	.	.	.	.	.
	971	A	A	A	A	A	A	A	A	A	A	A	.	.	.	.	.	.	.	.	.	.	.	.
	973	A	A	A	A	A	A	A	A	A	A	A	.	.	.	.	.	.	.	.	.	.	.	.
	974	A	A	A	A	A	A	A	A	A	A	A	.	.	.	.	.	.	.	.	.	.	.	.
	975	A	A	A	A	A	A	A	A	A	A	A	.	.	.	.	.	.	.	.	.	.	.	.
	976	B	B	B	B	B	B	B	B	B	B	B	.	.	.	.	.	.	.	.	.	.	.	.
	977	A	A	A	A	A	A	A	A	A	A	A	.	.	.	.	.	.	.	.	.	.	.	.
	978	A	A	A	A	A	A	A	A	A	A	A	.	.	.	.	.	.	.	.	.	.	.	.
	979	A	A	A	A	A	A	A	A	A	A	A	.	.	.	.	.	.	.	.	.	.	.	.
	980	B	B	B	B	B	B	B	B	B	B	B	.	.	.	.	.	.	.	.	.	.	.	.
	981	B	B	B	B	B	B	B	B	B	B	B	.	.	.	.	.	.	.	.	.	.	.	.
	982	A	A	A	A	A	A	A	A	A	A	A	.	.	.	.	.	.	.	.	.	.	.	.
	983	A	A	A	A	A	A	A	A	A	A	A	.	.	.	.	.	.	.	.	.	.	.	.
	984	B	B	B	B	B	B	B	B	B	B	B	.	.	.	.	.	.	.	.	.	.	.	.
	985	B	B	B	B	B	B	B	B	B	B	B	.	.	.	.	.	.	.	.	.	.	.	.
	986	A	A	A	A	A	A	A	A	A	A	A	.	.	.	.	.	.	.	.	.	.	.	.
	987	A	A	A	A	A	A	A	A	A	A	A	.	.	.	.	.	.	.	.	.	.	.	.
	988	A	A	A	A	A	A	A	A	A	A	A	.	.	.	.	.	.	.	.	.	.	.	.
	989	B	B	B	B	B	B	B	B	B	B	B	.	.	.	.	.	.	.	.	.	.	.	.
	990	B	B	B	B	B	B	B	B	B	B	B	.	.	.	.	.	.	.	.	.	.	.	.
	991	A	A	A	A	A	A	A	A	A	A	A	.	.	.	.	.	.	.	.	.	.	.	.
	992	A	A	A	A	A	A	A	A	A	A	A	.	.	.	.	.	.	.	.	.	.	.	.
	993	B	B	B	B	B	B	B	B	B	B	B	.	.	.	.	.	.	.	.	.	.	.	.
	994	A	A	A	A	A	A	A	A	A	A	A	.	.	.	.	.	.	.	.	.	.	.	.
	995	A	A	A	A	A	A	A	A	A	A	A	.	.	.	.	.	.	.	.	.	.	.	.
	996	B	B	B	B	B	B	B	B	B	B	B	.	.	.	.	.	.	.	.	.	.	.	.
	997	B	B	B	B	B	B	B	B	B	B	B	.	.	.	.	.	.	.	.	.	.	.	.
	998	B	B	B	B	B	B	B	B	B	B	B	.	.	.	.	.	.	.	.	.	.	.	.
	999	B	B	B	B	B	B	B	B	B	B	B	.	.	.	.	.	.	.	.	.	.	.	.
	1000	B	B	B	B	B	B	B	B	B	B	B	.	.	.	.	.	.	.	.	.	.	.	.
	1001	A	A	A	A	A	A	A	A	A	A	A	.	.	.	.	.	.	.	.	.	.	.	.
	1002	B	B	B	B	B	B	B	B	B	B	B	.	.	.	.	.	.	.	.	.	.	.	.
	1003	B	B	B	B	B	B	B	B	B	B	B	.	.	.	.	.	.	.	.	.	.	.	.
	1004	B	B	B	B	B	B	B	B	B	B	B	.	.	.	.	.	.	.	.	.	.	.	.
	1005	A	A	A	A	A	A	A	A	A	A	A	.	.	.	.	.	.	.	.	.	.	.	.
	1006	A	A	A	A	A	A	A	A	A	A	A	.	.	.	.	.	.	.	.	.	.	.	.
	1008	B	B	B	B	B	B	B	B	B	B	B	.	.	.	.	.	.	.	.	.	.	.	.
	1009	A	A	A	A	A	A	A	A	A	A	A	.	.	.	.	.	.	.	.	.	.	.	.
	1010	A	A	A	A	A	A	A	A	A	A	A	.	.	.	.	.	.	.	.	.	.	.	.
	1012	A	A	A	A	A	A	A	A	A	A	A	.	.	.	.	.	.	.	.	.	.	.	.
	1013	A	A	A	A	A	A	A	A	A	A	A	.	.	.	.	.	.	.	.	.	.	.	.
	1014	A	A	A	A	A	A	A	A	A	A	A	.	.	.	.	.	.	.	.	.	.	.	.
	1015	B	B	B	B	B	B	B	B	B	B	B	.	.	.	.	.	.	.	.	.	.	.	.
	1016	A	A	A	A	A	A	A	A	A	A	A	.	.	.	.	.	.	.	.	.	.	.	.
	1017	A	A	A	A	A	A	A	A	A	A	A	.	.	.	.	.	.	.	.	.	.	.	.
	1018	B	B	B	B	B	B	B	B	B	B	B	.	.	.	.	.	.	.	.	.	.	.	.
	1019	B	B	B	B	B	B	B	B	B	B	B	.	.	.	.	.	.	.	.	.	.	.	.
	1020	A	A	A	A	A	A	A	A	A	A	A	.	.	.	.	.	.	.	.	.	.	.	.
	1021	B	B	B	B	B	B	B	B	B	B	B	.	.	.	.	.	.	.	.	.	.	.	.
	1023	B	B	B	B	B	B	B	B	B	B	B	.	.	.	.	.	.	.	.	.	.	.	.
	1024	B	B	B	B	B	B	B	B	B	B	B	.	.	.	.	.	.	.	.	.	.	.	.
	1025	A	A	A	A	A	A	A	A	A	A	A	.	.	.	.	.	.	.	.	.	.	.	.
	1026	B	B	B	B	B	B	B	B	B	B	B	.	.	.	.	.	.	.	.	.	.	.	.
	1027	B	B	B	B	B	B	B	B	B	B	B	.	.	.	.	.	.	.	.	.	.	.	.
	1029	A	A	A	A	A	A	A	A	A	A	A	.	.	.	.	.	.	.	.	.	.	.	.
	1031	A	A	A	A	A	A	A	A	A	A	A	.	.	.	.	.	.	.	.	.	.	.	.
	1032	A	A	A	A	A	A	A	A	A	A	A	.	.	.	.	.	.	.	.	.	.	.	.
	1033	B	B	B	B	B	B	B	B	B	B	B	.	.	.	.	.	.	.	.	.	.	.	.
	1034	A	A	A	A	A	A	A	A	A	A	A	.	.	.	.	.	.	.	.	.	.	.	.
	1035	B	B	B	B	B	B	B	B	B	B	B	.	.	.	.	.	.	.	.	.	.	.	.
	1036	A	A	A	A	A	A	A	A	A	A	A	.	.	.	.	.	.	.	.	.	.	.	.
	1038	B	B	B	B	B	B	B	B	B	B	B	.	.	.	.	.	.	.	.	.	.	.	.
	1040	B	B	B	B	B	B	B	B	B	B	B	.	.	.	.	.	.	.	.	.	.	.	.
	1041	B	B	B	B	B	B	B	B	B	B	B	.	.	.	.	.	.	.	.	.	.	.	.
	1042	B	B	B	B	B	B	B	B	B	B	B	.	.	.	.	.	.	.	.	.	.	.	.
	1043	A	A	A	A	A	A	A	A	A	A	A	.	.	.	.	.	.	.	.	.	.	.	.
	1044	B	B	B	B	B	B	B	B	B	B	B	.	.	.	.	.	.	.	.	.	.	.	.
	1045	A	A	A	A	A	A	A	A	A	A	A	.	.	.	.	.	.	.	.	.	.	.	.
	1046	A	A	A	A	A	A	A	A	A	A	A	.	.	.	.	.	.	.	.	.	.	.	.
	1048	B	B	B	B	B	B	B	B	B	B	B	.	.	.	.	.	.	.	.	.	.	.	.
	1049	A	A	A	A	A	A	A	A	A	A	A	.	.	.	.	.	.	.	.	.	.	.	.
	1050	A	A	A	A	A	A	A	A	A	A	A	.	.	.	.	.	.	.	.	.	.	.	.
	1051	A	A	A	A	A	A	A	A	A	A	A	.	.	.	.	.	.	.	.	.	.	.	.
	1052	B	B	B	B	B	B	B	B	B	B	B	.	.	.	.	.	.	.	.	.	.	.	.
	1053	B	B	B	B	B	B	B	B	B	B	B	.	.	.	.	.	.	.	.	.	.	.	.
	1054	A	A	A	A	A	A	A	A	A	A	A	.	.	.	.	.	.	.	.	.	.	.	.
	1056	A	A	A	A	A	A	A	A	A	A	A	.	.	.	.	.	.	.	.	.	.	.	.
	1057	A	A	A	A	A	A	A	A	A	A	A	.	.	.	.	.	.	.	.	.	.	.	.
	1058	A	A	A	A	A	A	A	A	A	A	A	.	.	.	.	.	.	.	.	.	.	.	.
	1059	A	A	A	A	A	A	A	A	A	A	A	.	.	.	.	.	.	.	.	.	.	.	.
	1060	B	B	B	B	B	B	B	B	B	B	B	.	.	.	.	.	.	.	.	.	.	.	.
	1061	B	B	B	B	B	B	B	B	B	B	B	.	.	.	.	.	.	.	.	.	.	.	.
	1062	A	A	A	A	A	A	A	A	A	A	A	.	.	.	.	.	.	.	.	.	.	.	.
	1063	B	B	B	B	B	B	B	B	B	B	B	.	.	.	.	.	.	.	.	.	.	.	.
	1064	A	A	A	A	A	A	A	A	A	A	A	.	.	.	.	.	.	.	.	.	.	.	.
	1065	A	A	A	A	A	A	A	A	A	A	A	.	.	.	.	.	.	.	.	.	.	.	.
	1066	A	A	A	A	A	A	A	A	A	A	A	.	.	.	.	.	.	.	.	.	.	.	.
	1067	B	B	B	B	B	B	B	B	B	B	B	.	.	.	.	.	.	.	.	.	.	.	.
	1068	A	A	A	A	A	A	A	A	A	A	A	.	.	.	.	.	.	.	.	.	.	.	.
	1069	A	A	A	A	A	A	A	A	A	A	A	.	.	.	.	.	.	.	.	.	.	.	.
	1070	A	A	A	A	A	A	A	A	A	A	A	.	.	.	.	.	.	.	.	.	.	.	.
	1071	B	B	B	B	B	B	B	B	B	B	B	.	.	.	.	.	.	.	.	.	.	.	.
	1072	B	B	B	B	B	B	B	B	B	B	B	.	.	.	.	.	.	.	.	.	.	.	.
	1073	B	B	B	B	B	B	B	B	B	B	B	.	.	.	.	.	.	.	.	.	.	.	.
	1074	B	B	B	B	B	B	B	B	B	B	B	.	.	.	.	.	.	.	.	.	.	.	.
	1075	B	B	B	B	B	B	B	B	B	B	B	.	.	.	.	.	.	.	.	.	.	.	.
	1076	B	B	B	B	B	B	B	B	B	B	B	.	.	.	.	.	.	.	.	.	.	.	.
	1077	A	A	A	A	A	A	A	A	A	A	A	.	.	.	.	.	.	.	.	.	.	.	.
	1079	A	A	A	A	A	A	A	A	A	A	A	.	.	.	.	.	.	.	.	.	.	.	.
	1080	A	A	A	A	A	A	A	A	A	A	A	.	.	.	.	.	.	.	.	.	.	.	.
	1081	A	A	A	A	A	A	A	A	A	A	A	.	.	.	.	.	.	.	.	.	.	.	.
	1082	A	A	A	A	A	A	A	A	A	A	A	.	.	.	.	.	.	.	.	.	.	.	.
	1083	B	B	B	B	B	B	B	B	B	B	B	.	.	.	.	.	.	.	.	.	.	.	.
	1084	A	A	A	A	A	A	A	A	A	A	A	.	.	.	.	.	.	.	.	.	.	.	.
	1085	B	B	B	B	B	B	B	B	B	B	B	.	.	.	.	.	.	.	.	.	.	.	.
	1086	B	B	B	B	B	B	B	B	B	B	B	.	.	.	.	.	.	.	.	.	.	.	.
	1087	B	B	B	B	B	B	B	B	B	B	B	.	.	.	.	.	.	.	.	.	.	.	.
	1088	B	B	B	B	B	B	B	B	B	B	B	.	.	.	.	.	.	.	.	.	.	.	.
	1089	B	B	B	B	B	B	B	B	B	B	B	.	.	.	.	.	.	.	.	.	.	.	.
	1090	A	A	A	A	A	A	A	A	A	A	A	.	.	.	.	.	.	.	.	.	.	.	.
	1091	A	A	A	A	A	A	A	A	A	A	A	.	.	.	.	.	.	.	.	.	.	.	.
	1093	B	B	B	B	B	B	B	B	B	B	B	.	.	.	.	.	.	.	.	.	.	.	.
	1095	B	B	B	B	B	B	B	B	B	B	B	.	.	.	.	.	.	.	.	.	.	.	.
	1096	B	B	B	B	B	B	B	B	B	B	B	.	.	.	.	.	.	.	.	.	.	.	.
	1097	A	A	A	A	A	A	A	A	A	A	A	.	.	.	.	.	.	.	.	.	.	.	.
	1098	B	B	B	B	B	B	B	B	B	B	B	.	.	.	.	.	.	.	.	.	.	.	.
	1099	A	A	A	A	A	A	A	A	A	A	A	.	.	.	.	.	.	.	.	.	.	.	.
	1100	A	A	A	A	A	A	A	A	A	A	A	.	.	.	.	.	.	.	.	.	.	.	.
	1103	A	A	A	A	A	A	A	A	A	A	A	.	.	.	.	.	.	.	.	.	.	.	.
	1104	B	B	B	B	B	B	B	B	B	B	B	.	.	.	.	.	.	.	.	.	.	.	.
	1105	B	B	B	B	B	B	B	B	B	B	B	.	.	.	.	.	.	.	.	.	.	.	.
	1106	B	B	B	B	B	B	B	B	B	B	B	.	.	.	.	.	.	.	.	.	.	.	.
	1107	B	B	B	B	B	B	B	B	B	B	B	.	.	.	.	.	.	.	.	.	.	.	.
	1108	B	B	B	B	B	B	B	B	B	B	B	.	.	.	.	.	.	.	.	.	.	.	.
	1109	B	B	B	B	B	B	B	B	B	B	B	.	.	.	.	.	.	.	.	.	.	.	.
	1110	A	A	A	A	A	A	A	A	A	A	A	.	.	.	.	.	.	.	.	.	.	.	.
	1112	B	B	B	B	B	B	B	B	B	B	B	.	.	.	.	.	.	.	.	.	.	.	.
	1113	A	A	A	A	A	A	A	A	A	A	A	.	.	.	.	.	.	.	.	.	.	.	.
	1114	A	A	A	A	A	A	A	A	A	A	A	.	.	.	.	.	.	.	.	.	.	.	.
	1115	A	A	A	A	A	A	A	A	A	A	A	.	.	.	.	.	.	.	.	.	.	.	.
	1116	B	B	B	B	B	B	B	B	B	B	B	.	.	.	.	.	.	.	.	.	.	.	.
	1118	B	B	B	B	B	B	B	B	B	B	B	.	.	.	.	.	.	.	.	.	.	.	.
	1119	A	A	A	A	A	A	A	A	A	A	A	.	.	.	.	.	.	.	.	.	.	.	.
	1120	A	A	A	A	A	A	A	A	A	A	A	.	.	.	.	.	.	.	.	.	.	.	.
	1121	A	A	A	A	A	A	A	A	A	A	A	.	.	.	.	.	.	.	.	.	.	.	.
	1122	A	A	A	A	A	A	A	A	A	A	A	.	.	.	.	.	.	.	.	.	.	.	.
	1123	B	B	B	B	B	B	B	B	B	B	B	.	.	.	.	.	.	.	.	.	.	.	.
	1124	A	A	A	A	A	A	A	A	A	A	A	.	.	.	.	.	.	.	.	.	.	.	.
	1125	A	A	A	A	A	A	A	A	A	A	A	.	.	.	.	.	.	.	.	.	.	.	.
	1126	A	A	A	A	A	A	A	A	A	A	A	.	.	.	.	.	.	.	.	.	.	.	.
	1127	B	B	B	B	B	B	B	B	B	B	B	.	.	.	.	.	.	.	.	.	.	.	.
	1128	A	A	A	A	A	A	A	A	A	A	A	.	.	.	.	.	.	.	.	.	.	.	.
	1129	B	B	B	B	B	B	B	B	B	B	B	.	.	.	.	.	.	.	.	.	.	.	.
	1130	B	B	B	B	B	B	B	B	B	B	B	.	.	.	.	.	.	.	.	.	.	.	.
	1131	A	A	A	A	A	A	A	A	A	A	A	.	.	.	.	.	.	.	.	.	.	.	.
	1132	A	A	A	A	A	A	A	A	A	A	A	.	.	.	.	.	.	.	.	.	.	.	.
	1133	A	A	A	A	A	A	A	A	A	A	A	.	.	.	.	.	.	.	.	.	.	.	.
	1134	B	B	B	B	B	B	B	B	B	B	B	.	.	.	.	.	.	.	.	.	.	.	.
	1135	A	A	A	A	A	A	A	A	A	A	A	.	.	.	.	.	.	.	.	.	.	.	.
	1136	A	A	A	A	A	A	A	A	A	A	A	.	.	.	.	.	.	.	.	.	.	.	.
	1137	B	B	B	B	B	B	B	B	B	B	B	.	.	.	.	.	.	.	.	.	.	.	.
	1138	A	A	A	A	A	A	A	A	A	A	A	.	.	.	.	.	.	.	.	.	.	.	.
	1139	A	A	A	A	A	A	A	A	A	A	A	.	.	.	.	.	.	.	.	.	.	.	.
	1140	B	B	B	B	B	B	B	B	B	B	B	.	.	.	.	.	.	.	.	.	.	.	.
	1141	A	A	A	A	A	A	A	A	A	A	A	.	.	.	.	.	.	.	.	.	.	.	.
	1142	B	B	B	B	B	B	B	B	B	B	B	.	.	.	.	.	.	.	.	.	.	.	.
	1143	B	B	B	B	B	B	B	B	B	B	B	.	.	.	.	.	.	.	.	.	.	.	.
	1144	B	B	B	B	B	B	B	B	B	B	B	.	.	.	.	.	.	.	.	.	.	.	.
	1145	A	A	A	A	A	A	A	A	A	A	A	.	.	.	.	.	.	.	.	.	.	.	.
	1146	B	B	B	B	B	B	B	B	B	B	B	.	.	.	.	.	.	.	.	.	.	.	.
	1147	B	B	B	B	B	B	B	B	B	B	B	.	.	.	.	.	.	.	.	.	.	.	.
	1148	A	A	A	A	A	A	A	A	A	A	A	.	.	.	.	.	.	.	.	.	.	.	.
	1149	B	B	B	B	B	B	B	B	B	B	B	.	.	.	.	.	.	.	.	.	.	.	.
	1151	A	A	A	A	A	A	A	A	A	A	A	.	.	.	.	.	.	.	.	.	.	.	.
	1152	B	B	B	B	B	B	B	B	B	B	B	.	.	.	.	.	.	.	.	.	.	.	.
	1154	B	B	B	B	B	B	B	B	B	B	B	.	.	.	.	.	.	.	.	.	.	.	.
	1155	B	B	B	B	B	B	B	B	B	B	B	.	.	.	.	.	.	.	.	.	.	.	.
	1156	B	B	B	B	B	B	B	B	B	B	B	.	.	.	.	.	.	.	.	.	.	.	.
	1157	A	A	A	A	A	A	A	A	A	A	A	.	.	.	.	.	.	.	.	.	.	.	.
	1158	A	A	A	A	A	A	A	A	A	A	A	.	.	.	.	.	.	.	.	.	.	.	.
	1159	A	A	A	A	A	A	A	A	A	A	A	.	.	.	.	.	.	.	.	.	.	.	.
	1160	A	A	A	A	A	A	A	A	A	A	A	.	.	.	.	.	.	.	.	.	.	.	.
	1161	A	A	A	A	A	A	A	A	A	A	A	.	.	.	.	.	.	.	.	.	.	.	.
	1162	B	B	B	B	B	B	B	B	B	B	B	.	.	.	.	.	.	.	.	.	.	.	.
	1163	B	B	B	B	B	B	B	B	B	B	B	.	.	.	.	.	.	.	.	.	.	.	.
	1164	A	A	A	A	A	A	A	A	A	A	A	.	.	.	.	.	.	.	.	.	.	.	.
	1165	A	A	A	A	A	A	A	A	A	A	A	.	.	.	.	.	.	.	.	.	.	.	.
	1167	A	A	A	A	A	A	A	A	A	A	A	.	.	.	.	.	.	.	.	.	.	.	.
	1168	B	B	B	B	B	B	B	B	B	B	B	.	.	.	.	.	.	.	.	.	.	.	.
	1170	B	B	B	B	B	B	B	B	B	B	B	.	.	.	.	.	.	.	.	.	.	.	.
	1171	B	B	B	B	B	B	B	B	B	B	B	.	.	.	.	.	.	.	.	.	.	.	.
	1172	A	A	A	A	A	A	A	A	A	A	A	.	.	.	.	.	.	.	.	.	.	.	.
	1173	A	A	A	A	A	A	A	A	A	A	A	.	.	.	.	.	.	.	.	.	.	.	.
	1174	B	B	B	B	B	B	B	B	B	B	B	.	.	.	.	.	.	.	.	.	.	.	.
	1175	B	B	B	B	B	B	B	B	B	B	B	.	.	.	.	.	.	.	.	.	.	.	.
	1176	A	A	A	A	A	A	A	A	A	A	A	.	.	.	.	.	.	.	.	.	.	.	.
	1177	B	B	B	B	B	B	B	B	B	B	B	.	.	.	.	.	.	.	.	.	.	.	.
	1179	B	B	B	B	B	B	B	B	B	B	B	.	.	.	.	.	.	.	.	.	.	.	.
	1180	B	B	B	B	B	B	B	B	B	B	B	.	.	.	.	.	.	.	.	.	.	.	.
	1181	A	A	A	A	A	A	A	A	A	A	A	.	.	.	.	.	.	.	.	.	.	.	.
	1182	B	B	B	B	B	B	B	B	B	B	B	.	.	.	.	.	.	.	.	.	.	.	.
	1183	B	B	B	B	B	B	B	B	B	B	B	.	.	.	.	.	.	.	.	.	.	.	.
	1184	A	A	A	A	A	A	A	A	A	A	A	.	.	.	.	.	.	.	.	.	.	.	.
	1186	A	A	A	A	A	A	A	A	A	A	A	.	.	.	.	.	.	.	.	.	.	.	.
	1187	B	B	B	B	B	B	B	B	B	B	B	.	.	.	.	.	.	.	.	.	.	.	.
	1188	B	B	B	B	B	B	B	B	B	B	B	.	.	.	.	.	.	.	.	.	.	.	.
	1189	B	B	B	B	B	B	B	B	B	B	B	.	.	.	.	.	.	.	.	.	.	.	.
	1190	B	B	B	B	B	B	B	B	B	B	B	.	.	.	.	.	.	.	.	.	.	.	.
	1191	B	B	B	B	B	B	B	B	B	B	B	.	.	.	.	.	.	.	.	.	.	.	.
	1192	B	B	B	B	B	B	B	B	B	B	B	.	.	.	.	.	.	.	.	.	.	.	.
	1193	A	A	A	A	A	A	A	A	A	A	A	.	.	.	.	.	.	.	.	.	.	.	.
	1194	B	B	B	B	B	B	B	B	B	B	B	.	.	.	.	.	.	.	.	.	.	.	.
	1195	B	B	B	B	B	B	B	B	B	B	B	.	.	.	.	.	.	.	.	.	.	.	.
	1196	B	B	B	B	B	B	B	B	B	B	B	.	.	.	.	.	.	.	.	.	.	.	.
	1197	A	A	A	A	A	A	A	A	A	A	A	.	.	.	.	.	.	.	.	.	.	.	.
	1198	A	A	A	A	A	A	A	A	A	A	A	.	.	.	.	.	.	.	.	.	.	.	.
	1199	B	B	B	B	B	B	B	B	B	B	B	.	.	.	.	.	.	.	.	.	.	.	.
	1200	B	B	B	B	B	B	B	B	B	B	B	.	.	.	.	.	.	.	.	.	.	.	.
	1201	B	B	B	B	B	B	B	B	B	B	B	.	.	.	.	.	.	.	.	.	.	.	.
	1202	B	B	B	B	B	B	B	B	B	B	B	.	.	.	.	.	.	.	.	.	.	.	.
	1203	A	A	A	A	A	A	A	A	A	A	A	.	.	.	.	.	.	.	.	.	.	.	.
	1204	B	B	B	B	B	B	B	B	B	B	B	.	.	.	.	.	.	.	.	.	.	.	.
	1205	A	A	A	A	A	A	A	A	A	A	A	.	.	.	.	.	.	.	.	.	.	.	.
	1206	B	B	B	B	B	B	B	B	B	B	B	.	.	.	.	.	.	.	.	.	.	.	.
	1207	B	B	B	B	B	B	B	B	B	B	B	.	.	.	.	.	.	.	.	.	.	.	.
	1208	A	A	A	A	A	A	A	A	A	A	A	.	.	.	.	.	.	.	.	.	.	.	.
	1209	A	A	A	A	A	A	A	A	A	A	A	.	.	.	.	.	.	.	.	.	.	.	.
	1211	B	B	B	B	B	B	B	B	B	B	B	.	.	.	.	.	.	.	.	.	.	.	.
	1212	B	B	B	B	B	B	B	B	B	B	B	.	.	.	.	.	.	.	.	.	.	.	.
	1213	A	A	A	A	A	A	A	A	A	A	A	.	.	.	.	.	.	.	.	.	.	.	.
	1214	A	A	A	A	A	A	A	A	A	A	A	.	.	.	.	.	.	.	.	.	.	.	.
	1215	B	B	B	B	B	B	B	B	B	B	B	.	.	.	.	.	.	.	.	.	.	.	.
	1216	A	A	A	A	A	A	A	A	A	A	A	.	.	.	.	.	.	.	.	.	.	.	.
	1217	A	A	A	A	A	A	A	A	A	A	A	.	.	.	.	.	.	.	.	.	.	.	.
	1218	B	B	B	B	B	B	B	B	B	B	B	.	.	.	.	.	.	.	.	.	.	.	.
	a Disease severities of the test plants were recorded when the susceptible control wheat Mingxian169 showed a severity of about 90%.
	b Markers are named with chromosome name plus numbers indicating coordinates in Mb in RefSeq v1.0.

## Sheet: Supp.Table7
	Supplementary Table 7 | Stripe rust severities (%)a and infection types of BC4F2:3 family plants selected from wheat cross Lantian10 (LT) × Qishanmai (QSM) with LT as the recurrent parent
	No. of BC4F2 plant	No. of plant within each of the 15 BC4F2:3 families selected for homozygous resistant haplotypeb at QYr.cau-1DL represented by markers 1D-320.58 and 1D-325.79 (see FIGURE 2B)
		1		2		3		4		5		6		7		8		9		10
		Severity	Infection type	Severity	Infection type	Severity	Infection type	Severity	Infection type	Severity	Infection type	Severity	Infection type	Severity	Infection type	Severity	Infection type	Severity	Infection type	Severity	Infection type
	QSM	20	2	25	3	20	3	20	3	15	3	20	3	25	3	20	2	15	3	20	3
	LT	90	8	95	9	85	9	90	9	90	9	85	9	95	9	90	9	90	9	95	9
	5	25	3	10	2	55	6	25	4	25	3	5	1	35	3	30	3	40	4	20	2
	17	20	4	.	.	25	2	40	5	40	4	5	1	25	3	25	3	30	3	40	4
	43	35	3	25	3	40	5	35	3	35	3	25	3	40	7	25	3	30	3	.	.
	46	30	3	25	3	35	4	20	4	35	4	35	4	35	4	25	3	35	4	25	3
	53	40	4	30	3	40	4	25	3	45	4	.	.	40	7	25	2	35	4	20	2
	63	15	2	5	3	5	1	5	1	10	2	20	2	35	4	5	1	40	5	5	1
	93	30	3	35	4	30	3	35	4	30	4	35	4	25	3	25	3	30	3	10	2
	108	20	3	15	2	40	5	20	2	15	2	15	3	30	3	30	3	25	2	25	3
	174	35	4	15	2	45	5	25	3	60	6	30	3	25	2	25	3	45	5	25	3
	177	40	5	35	5	30	3	35	4	35	4	20	3	40	4	40	5	40	6	.
	211	25	5	35	3	35	3	35	5	40	4	15	3	.	.	15	2	35	3	15	2
	217	25	2	.	.	25	3	35	5	25	3	30	4	35	4	25	4	35	3	25	2
	223	15	2	25	3	20	4	25	3	35	3	10	1	25	4	15	2	20	3	25	6
	225	15	3	25	3	35	5	35	4	40	6	5	1	5	1	5	1	35	2	5	1
	266	35	4	20	3	35	4	45	4	35	5	40	5	45	5	10	1	40	4	25	3
	No. of BC4F2 plant	No. of plant within each of the 15 BC4F2:3 families selected for homozygous susceptible haplotypeb at QYr.cau-1DL represented by markers 1D-320.58 and 1D-325.79
		1		2		3		4		5		6		7		8		9		10
	.	Severity	Infection type	Severity	Infection type	Severity	Infection type	Severity	Infection type	Severity	Infection type	Severity	Infection type	Severity	Infection type	Severity	Infection type	Severity	Infection type	Severity	Infection type
	6	90	9	45	5	70	8	70	6	90	9	70	6	80	8	95	9	60	5	65	7
	24	100	9	80	8	85	8	95	9	90	9	95	9	100	9	100	9	100	9	100	9
	25	85	8	70	7	.	.	70	7	75	7	60	6	55	5	65	7	70	6	80	8
	99	85	9	60	7	80	9	60	6	95	9	60	6	65	7	65	6	70	7	70	7
	111	80	7	45	5	60	6	50	5	65	7	55	6	70	7	60	7	.	.	40	4
	132	70	7	40	4	60	6	50	5	60	6	40	5	50	5	60	6	65	7	40	6
	146	90	9	75	7	85	9	90	9	85	8	.	.	85	9	80	8	70	7	85	8
	153	80	8	45	5	60	6	40	4	65	6	70	7	55	5	65	7	75	7	60	6
	161	80	9	50	3	70	7	75	7	70	6	60	6	70	7	55	5	65	6	65	6
	163	.	.	55	6	70	7	60	6	80	8	40	4	60	6	50	5	65	4	55	5
	265	75	8	40	3	65	6	60	6	70	7	40	4	55	5	40	4	60	6	40	4
	269	100	9	95	9	90	9	90	9	100	9	100	9	90	8	95	8	95	8	95	9
	273	95	9	100	9	100	9	100	9	100	9	80	8	90	9	.	.	80	9	90	8
	288	95	9	85	9	90	9	95	9	95	9	80	8	80	8	80	9	90	9	80	8
	291	90	9	65	6	80	8	95	8	100	9	70	7	70	7	100	9	95	8	80	8
	a Disease severities of the test plants were recorded when the susceptible control wheat Mingxian169 showed a severity of about 90%.
	b Refer to Figures 2B and 3. Resistant haplotype is represented by a 232 bp amplicon at 1D-320.58 combined with a 290 bp amplicon at 1D-325.89, while susceptible haplotype is represented by a 238 bp amplicom at 1D-320.58 combined with a 296 bp amplicon at 1D-325.79.

## Sheet: Supp.Table8
	Supplementary Table 8 | Stripe rust severities (%)a of BC4F2:3 family plants selected from wheat cross Yanong21 (YN) × Qishanmai (QSM) with YN as the recurrent parent
	No. of BC4F2 plant	No. of plant within each of the 15 BC4F2:3 families selected for homozygous resistant haplotypeb at QYr.cau-1DL represented by markers 1D-320.58 and 1D-325.79
		1	2	3	4	5	6	7	8	9	10
	QSM	20	25	25	15	15	20	20	25	20	20
	YN	95	90	85	90	85	95	90	90	95	90
	11	35	25	45	30	40	30	25	30	35	40
	24	30	20	50	20	55	40	20	.	15	0
	58	15	5	40	5	25	25	25	15	25	45
	82	15	15	5	20	25	10	20	15	30	15
	86	20	30	30	35	30	5	25	15	25	25
	113	30	35	40	35	50	5	30	30	35	30
	137	35	35	50	35	45	15	35	25	25	35
	145	.	20	25	20	40	35	40	25	35	25
	203	15	15	20	15	20	15	25	40	30	20
	204	20	30	25	20	35	35	25	15	35	30
	210	40	25	30	25	30	35	50	35	40	30
	223	35	40	40	25	50	30	20	35	20	.
	250	25	20	35	30	30	15	0	40	25	35
	272	10	15	15	20	15	10	15	10	15	20
	276	25	30	30	35	40	15	.	25	30	25
	No. of BC4F2 plant	No. of plant within each of the 15 BC4F2:3 families selected for homozygous susceptible haplotypeb at QYr.cau-1DL represented by markers 1D-320.58 and 1D-325.79
		1	2	3	4	5	6	7	8	9	10
	18	80	45	65	65	70	50	65	65	55	50
	38	75	50	45	45	60	50	.	50	60	70
	57	75	15	60	40	65	75	75	65	60	40
	75	90	65	80	75	95	65	60	60	65	80
	95	75	40	60	55	65	60	45	65	50	20
	107	80	50	65	60	50	80	65	65	55	45
	108	95	.	90	90	100	95	100	90	100	85
	126	85	65	60	65	75	65	75	65	75	70
	150	90	70	70	60	65	95	80	75	80	.
	154	95	85	90	80	95	.	85	80	90	80
	167	.	45	60	55	40	75	50	45	50	45
	182	95	75	90	80	95	90	80	100	95	80
	254	99	85	95	95	100	95	95	85	100	90
	265	80	60	65	65	55	75	.	65	75	60
	297	90	65	80	75	85	80	90	65	85	65
	a Disease severities of the test plants were recorded when the susceptible control wheat Mingxian169 showed a severity of about 90%.
	b Refer to Figures 2B and 3. Resistant haplotype is represented by a 232 bp amplicon at 1D-320.58 combined with a 290 bp amplicon at 1D-325.89, while susceptible haplotype is represented by a 238 bp amplicom at 1D-320.58 combined with a 296 bp amplicon at 1D-325.79.

## Sheet: Supp.Table9
	Supplementary Table 9 Stripe rust severities (%)a of F2:3 family plants selected from RL6058 × Qishanmai population
	No. of F2 plant	No. of F3 plant within each of the 20 F2:3 families selected for homozygous resistant haplotype/alleleb at QYr.cau.1DL and Yr18
		1	2	3	4	5	6	7	8	9	10	11	12	13	14	15
	QSM	15	20	20	20	25	20	20	20	15	20	20	20	25	20	20
	RL6058	90	90	90	85	90	95	95	90	90	85	90	90	90	90	90
	82	10	25	15	30	10	25	30	30	1	10	25	30	30	30	10
	150	10	15	20	25	5	5	10	15	25	10	20	25	5	1	15
	168	5	10	10	15	1	.	5	5	5	5	10	15	5	10	5
	176	5	10	20	20	10	15	15	20	5	10	20	20	10	15	15
	419	10	5	10	15	10	20	10	10	10	15	15	15	5	20	5
	455	10	20	30	30	10	15	15	10	10	30	30	30	5	5	20
	592	1	5	5	5	5	5	1	10	1	5	5	5	5	5	15
	702	10	10	10	20	5	10	1	10	5	5	10	25	5	5	5
	793	10	15	30	30	10	20	25	20	30	25	20	30	.	10	25
	860	0	5	20	30	10	10	25	30	15	5	10	20	30	25	20
	881	5	10	10	20	25	20	10	20	1	5	10	20	10	10	30
	1021	20	30	30	20	20	20	30	25	5	10	20	30	30	25	30
	1101	5	10	20	25	5	5	5	5	10	5	5	20	5	10	10
	1173	5	10	1	5	5	10	10	5	1	5	10	10	5	5	10
	1236	1	5	5	5	1	5	5	5	1	5	5	10	1	5	1
	1254	10	20	20	30	15	20	30	15	10	20	30	30	20	10	25
	1365	5	5	10	15	10	20	20	15	5	10	10	15	10	15	25
	1409	10	15	30	30	25	10	30	20	30	10	25	30	10	25	20
	1558	0	1	1	5	5	1	5	5	0	1	1	1	1	5	1
	1926	1	5	10	15	5	15	25	30	1	5	30	30	5	15	1
	No. of F2 plant	No. of F3 plant within each of the 20 F2:3 families selected for homozygous resistant haplotypeb at QYr.cau.1DL but susceptible alleleb at Yr18
		1	2	3	4	5	6	7	8	9	10	11	12	13	14	15
	8	15	40	20	15	15	30	30	25	25	20	30	20	25	35	15
	144	30	30	35	30	5	25	15	25	25	35	25	0	25	35	30
	194	10	50	25	25	5	35	30	40	20	40	15	15	25	40	40
	227	35	30	35	30	35	25	25	30	10	0	30	30	45	30	45
	305	20	35	35	35	0	0	5	30	5	30	5	25	25	35	5
	333	15	20	15	20	15	.	40	30	20	25	30	35	30	10	1
	349	15	45	25	50	30	20	25	40	25	35	40	25	40	30	35
	428	30	25	20	35	35	25	15	35	30	25	35	25	25	25	30
	606	15	5	20	25	10	20	15	30	15	25	25	20	15	5	20
	633	20	50	30	50	15	0	40	25	35	35	30	25	20	30	30
	639	5	0	5	10	20	35	5	35	5	20	25	20	15	10	20
	765	15	15	20	15	10	15	10	15	20	15	15	15	15	10	10
	1153	30	30	35	40	15	25	25	30	25	40	25	35	25	25	25
	1184	25	20	25	35	10	25	15	20	20	5	25	50	15	25	20
	1700	35	35	35	35	15	25	15	30	15	45	15	35	.	35	30
	1736	30	25	35	25	30	35	25	35	25	35	40	35	20	25	25
	1858	30	40	35	50	5	30	30	30	30	45	25	50	15	35	25
	1870	20	50	20	50	40	20	25	15	0	35	35	45	20	35	30
	1998	25	40	35	35	25	40	25	30	25	20	30	30	30	30	35
	2181	25	45	30	40	30	25	30	30	35	35	40	30	20	25	30
	No. of F2 plant	No. of F3 plant within each of the 20 F2:3 families selected for homozygous susceptible haplotypeb at QYr.cau.1DL but resistant alleleb at Yr18
		1	2	3	4	5	6	7	8	9	10	11	12	13	14	15
	26	40	35	35	50	40	60	35	50	60	35	50	60	40	30	40
	66	40	30	40	40	25	40	40	45	30	45	45	40	30	40	35
	229	30	45	25	30	35	50	55	40	35	45	40	55	30	35	30
	296	40	55	40	50	20	.	30	30	35	40	60	40	20	20	40
	340	30	55	50	60	30	45	30	50	20	50	40	65	30	60	30
	389	25	40	50	40	40	50	15	45	30	45	35	50	40	35	25
	571	40	30	35	50	30	50	45	50	20	45	45	45	30	55	40
	609	30	50	40	50	30	40	50	55	25	45	40	50	40	40	40
	751	45	60	30	55	30	45	20	35	30	40	50	40	35	50	40
	774	30	55	30	60	45	55	5	35	35	.	45	30	40	35	40
	891	45	50	40	50	40	35	40	35	20	30	30	50	40	60	50
	1189	40	40	45	35	35	45	30	45	35	55	35	40	30	40	35
	1356	40	40	45	45	35	35	45	35	25	40	40	50	45	35	35
	1400	40	30	35	50	35	45	35	45	30	50	40	50	30	45	30
	1437	35	50	45	30	65	40	35	35	35	50	40	50	35	50	35
	1498	40	30	40	40	30	40	40	45	35	40	45	40	35	40	35
	1559	40	55	35	50	35	45	.	30	50	40	45	40	40	35	35
	1620	30	50	35	55	30	55	30	45	20	45	45	45	55	40	50
	1623	30	40	50	40	35	45	40	30	15	60	50	60	15	30	30
	2111	30	35	30	35	40	55	35	45	35	40	40	40	35	40	40
	No. of F2 plant	No. of F3 plant within each of the 20 F2:3 families selected for homozygous susceptible haplotype/alleleb at QYr.cau.1DL and Yr18
		1	2	3	4	5	6	7	8	9	10	11	12	13	14	15
	11	85	90	95	95	80	80	80	90	80	95	80	90	80	90	95
	23	80	85	95	90	95	100	100	100	100	100	100	100	85	90	80
	56	40	60	40	65	75	70	65	60	40	70	70	75	45	50	65
	112	45	60	40	65	70	55	65	.	60	55	60	55	65	50	70
	147	85	90	80	95	80	85	80	90	80	95	80	95	80	85	80
	210	100	100	100	100	80	90	75	80	90	100	85	95	85	90	90
	246	60	80	60	95	60	65	65	70	70	90	80	90	65	55	55
	332	65	80	75	85	80	90	65	85	65	95	65	85	70	90	.
	334	70	90	90	100	95	100	90	100	85	90	95	85	95	100	100
	413	60	65	65	55	75	60	65	75	60	65	70	60	75	60	70
	552	85	95	95	100	95	95	85	100	90	85	85	95	100	95	100
	575	50	65	60	50	80	65	65	55	45	70	40	70	70	55	70
	708	55	70	60	80	40	60	45	65	55	45	50	68	60	65	65
	883	.	85	90	85	75	85	80	70	85	100	85	95	70	80	90
	990	70	70	60	65	95	80	75	80	70	90	65	90	65	70	75
	1030	40	70	70	90	70	80	95	60	65	85	60	85	80	75	60
	1048	45	65	65	70	50	65	65	55	50	85	50	65	55	70	45
	1053	65	80	75	95	65	60	60	65	80	90	95	80	70	65	50
	1075	50	70	75	70	60	70	55	65	65	75	75	70	60	55	55
	1174	70	75	70	75	60	55	65	70	80	90	95	80	40	45	55
	a Disease severities of the test plants were recorded when the susceptible control wheat Mingxian169 showed a severity of about 90%.
	b Refer to Figure 3. Resistant haplotype for QYr.cau-1DL is represented by a 232 bp amplicon at 1D-320.58 combined with a 290 bp amplicon at 1D-325.89. Resistant allele for Yr18 is represented by a 751 bp amplicon at cssfr5. Susceptible haplotype for QYr.cau-1DL is represented by 223 bp amplicon at 1D-320.58 combined with a 296 bp amplocon at 1D-325.79. Susceptible allele for Yr18 is represented …

[truncated: 1 more sheets: Supp.Table10]
